# Supplementary material for: Folding correctors can restore CFTR posttranslational folding landscape by allosteric domain–domain coupling
Source: Nat Commun. 2023 Oct 27;14:6868. doi: 10.1038/s41467-023-42586-8 (PMC10611759; doi:10.1038/s41467-023-42586-8)
Supplement: Supplementary file 6 — Source Data [file 41467_2023_42586_MOESM6_ESM.xlsx]

## Sheet: Figure 1b
Fig.1b L260W-CFTR pulse chase with VX-809
	exp1	exp2	exp3	exp4	exp5	exp6	exp7	exp8	exp9	Average	SD	SEM	N		unpaired t-test, two-tailed	P
Chase (Ch)						0.5	0.8	0.5	1	0.7	0.244949	0.122474	4		P+Ch vs no drug	6.75063e-06
VX-809 during Pulse (P) & Ch	21.53	26	32	36	26		33	20	37	28.9413	6.46721	2.2865	8

## Sheet: Figure 1c
Fig.1c ΔF508-CFTR pulse chase with VX-809 + VX-445
	exp1	exp2	exp3	exp4	exp5	exp6	exp7	Average	SD	SEM	N			unpaired t-test, two-tailed	P
WT Ch	31	30	31.4	26.1	35	33	28	31	2.97985	1.33263	7			WT vs DF508 Ch+Drug	0.606759
DF508 Ch		0.01				0.75	1.3	0.686667	0.647328	0.373735	3
VX-445 + VX-809 incubation during :	exp1	exp2	exp3	exp4	exp5	exp6	exp7	exp8	Average	SD	SEM	N		ΔF508 drug treatment protocol, unpaired t-test, two-tailed	P
Ch	30		19	41	46	20.3	42		33.05	11.6643	4.40868	6		Ch vs Dp+P	0.0145198
Depletion (Dp)+P			8		8.6			14	10.2	3.30454	1.90788	3		Dp+P vs Dp+P+Ch	0.00185377
Dp+P+Ch		48	27	35	38.5			32	36.1	7.87718	3.52278	5		Ch vs Dp+P+Ch	0.631844

## Sheet: Figure 1d
Fig.1d L206W-CFTR pulse chase with VX-809
VX-809 incubation:	exp1	exp2	exp3	exp4	exp5	exp6	exp7	exp8	exp9	Average	SD	SEM	N		unpaired t-test, two-tailed	P
Ch	26	21.5	32	29	29	41	46	26.5	37	32	7.87798	3.52314	9		Ch vs P	2.36419e-05
P+Ch				36	26	36	56			38.5	12.5831	6.29153	4		Ch vs P+Ch	0.274145
P		0.83		5	1.4		6			3.3075	2.57492	1.48663	3		Ch vs Dp+P+Ch	0.0597146
Dp+P+Ch				52		35	43			43.3333	8.5049	4.91031	3		Ch vs Dp+P	0.000795688
Dp				2	0.01		6			2.67	3.05069	1.76132	3		Dp vs Dp+P+Ch	0.00146115
Dp+P				12	6		10			9.33333	3.05505	1.76383	3		Dp+P vs Ch	0.000795688
															Dp+P vs Dp+P+Ch	0.00286288
															P vs Dp+P+Ch	0.000263365
															P+Ch vs Dp+P+Ch	0.594307

## Sheet: Figure 2b
Fig. 2b left panel: Tm of WT- and F508G-NBD1 variants
NBD1	Tm (ºC): the mean of 3 technical replicates							mean	SE	N	mean	SE	N
	no suppressors				2PT			no suppressors			2PT
WT	38.275	37.66	37.7	37.9	55.6	55.4	55.3	37.8837	0.140585	4	55.4333	0.0881943	3
F508G	38.477	37.91	37.8		56	56	55.9	38.0623	0.209757	3	55.9667	0.0333343	3
Fig. 2b right panel: WT- and F508G-NBD1 folding free energy (ΔGo) and unfolding activation energy (ΔGu#)
	ΔG° (37°C)	ΔGu# (37°C) (kcal/mol)	CFTR WT-NBD1			Estimated	CFTR F508G-NBD1			Estimated
Protein			T (ºC)	Log ku	SD	Log ku	T (ºC)	Log ku	SD	Log ku	ΔGu# (37°C) (kcal/mol)
WT	-0.133		20	-3.248	0.0148492	-3.3155	20	-2.901	0.0417193	-2.8528	This value is an extrapolation of the Log ku values obtained at 20, 24, 28 and 32°C, in two different experiments
	-0.134		20	-3.269		-3.3155	20	-2.842		-2.8528
	-0.133		24	-3.059	0.137886	-3.0791	24	-2.703	0.0148492	-2.7436
Mean	-0.133333	3.27	24	-3.254		-3.0791	24	-2.724		-2.7436
SE	0.000333343		28	-2.811	0.0601041	-2.8427	28	-2.614	0.0346482	-2.6344
N	3		28	-2.896		-2.8427	28	-2.663		-2.6344
F508G	-0.226		32	-2.613	0.059397	-2.6063	32	-2.543	0.0148492	-2.5252
	-0.219		32	-2.529		-2.6063	32	-2.522		-2.5252
	-0.22		37			-2.3108	37			-2.3887
Mean	-0.221667	3.39
SE	0.00218588			CFTR WT-NBD1			CFTR F508G-NBD1
N	3			Log ku (37°C)		-2.3108	Log ku (37°C)		-2.3887
				ku		0.00488877	ku		0.00408602
				ΔGu# (kcal/mol)		3.276	ΔGu# (kcal/mol)		3.387

## Sheet: Figure 2d
Fig. 2d % CFTR variant PM density of the WT
												unpaired t-test, two-tailed
	exp1	exp2	exp3	exp4	exp5	mean	SD	SE	N			P for +/- 2PT
WT	100	100	100	100	100	100	0	0	5
F508G		10.5	21.22	22.43	6.87	15.255	7.74554	3.87277	4			0.0137728
F508G+2PT		28.34	47.51	36.25	29.54	35.41	8.78554	4.39277	4
R170G	22.7	27	36.6	19.3	28.3	26.78	6.54576	2.92735	5			7.60454e-07
R170G+2PT	83	89.3	78.4	87.6	98	87.26	7.35309	3.2884	5
R170G+F508G	31	15.13	16	13.6	40	23.146	11.7494	5.25448	5			0.215494
R170G+F508G+2PT	28.4	47.5	21	25.8	42	32.94	11.272	5.04099	5
Fig. 2d % complex-glycosylated F508G, R170G, F508G/R170G and 2PT CFTR variant expression of the complex-glycoslylated WT-CFTR
												unpaired t-test, two-tailed
	exp1	exp2	exp3	exp4	exp5	exp6	Average	SD	SE	N		P for +/- 2PT
WT	100	100	100	100	100		100	0	0	4
WT+2PT	206.126	222.034	227.119				224.576	10.9517	6.32297	3		2.31627e-07
F508G	6.41304	5.43478	9.2516	8.38407	4.4296	5.52631	7.69015	1.869	0.763015	6
F508G+2PT	26.8232	15.4522	39.9272	30.8199	33.4721	40.2456	28.7331	9.278	3.78773	6		8.31043e-05
R170G	6.79612	12.5348	13.1068	15.534	12.3301	9.34275	13.7252	3.07654	1.25599	6
R170G+2PT	32.5	51.0042	56.3				53.6521	12.4959	7.21453	3		0.00023039
R170G5+F08G	1	0.583333	5.46478	4.52971	3.17311	3.76983	3.52594	1.94076	0.792314	6
R170G+F508G+2PT	4.8125	2.875	2.23438	3.14718	2.25251	4.0297	2.75219	1.02209	0.417265	6		0.880231

## Sheet: Figure 2f
Fig.2f (left) trypsin resistance of the full length complex-glycosylated CFTR variant
WT
trypsin conc (mg/ml)	exp1	exp2	exp3	Average	SD	SE	N
0	100	100	100	100	1.42109e-14	8.20464e-15	3
1	95.6728	90.2167	83.0091	89.6329	6.35198	3.17599	3
3	65.5261	73.5155	69.2166	69.4194	3.99854	1.99927	3
10	73.3676	72.9658	66.7606	71.0314	3.704	1.852	3
30	74.8992	71.5027	58.0535	68.1518	8.90875	4.45437	3
100	62.1719	53.9005	50.0346	55.369	6.2005	3.10025	3
300	33.3343	38.3673	34.7482	35.4833	2.59576	1.29788	3
1000	0.755045	4.70806	0	1.82103	2.52858	1.26429	3
F508G
trypsin conc (mg/ml)	exp1	exp2	exp3	exp4	Average	SD	SE	N
0	100	100	100	100	100	0	0	4
1	50	64	77.4		63.8	13.7011	6.85055	4
3	18	23	27	19.7526	21.9382	3.95961	1.9798	4
10	10	17	9	12.3979	12.0995	3.56458	1.78229	4
30	9	9	5.33	6.82588	7.53897	1.79418	0.897091	4
100	6.3	4	4	4.19273	4.62318	1.12156	0.560782	4
300	2.8	2.6	2	5.43959	3.2099	1.52484	0.762418	4
1000	0.8	0.25	0.12	1.01382	0.545956	0.429133	0.214567	4
F508G-2PT
trypsin conc (mg/ml)	exp1	exp2	exp3	exp4	Average	SD	SE	N
0	100	100	100	100	100	0	0	4
1	80.0226	66.8617	85.062	98.177	82.5308	12.9489	6.47444	4
3	79.9339	25.9595	95.1413	91.6671	73.1755	32.1427	16.0713	4
10	81.9361	30.7315	80.8843	74.9963	67.1371	24.4617	12.2309	4
30	68.5864	50.1206	58.4955	87.3942	66.1492	16.0498	8.02489	4
100	60.9704	73.3585	75.8128	75.7246	71.4666	7.08918	3.54459	4
300	7.99997	57.7524	26.2274	44.6455	34.1563	21.7088	10.8544	4
1000	4.27548	0.992182	0.861912	0.0442759	1.54346	1.86904	0.934518	4
Fig.2f (right) trypsin resistance of NBD1 in the context of CFTR variant
WT
trypsin conc (mg/ml)	exp1	exp2	exp3	exp4	Average	SD	SE	N
0	0.459468	0.99507	3.96273	0.345373	1.44066	1.70507	0.852534	4
1	1.44722		4.76888	2.68318	2.96643	1.67885	0.839424	4
3	20.6548		21.6668	22.4671	21.5962	0.908234	0.454117	4
10	74.87		41.7003	90.5373	69.0358	24.9358	12.4679	4
30	100	100.013	100	100	100.003	0.00639036	0.00319518	4
100	35.7676	37.5388	34.6961	40.7926	37.1988	2.66723	1.33362	4
300	21.2317	23.8141		17.0664	20.7041	3.40467	1.70233	4
1000	14.0097		1.204	7.75507	7.65626	6.40343	3.20171	4
F508G
trypsin conc (mg/ml)	exp1	exp2	exp3	exp4	Average	SD	SE	N
0	1.08431	1.55568	2.18192	2.03608	1.7145	0.498082	0.249041	4
1	47.2036	49.6	40.7746	48.5944	0	6.61862	0.249041	4
3	107.449	87.4482	96	117.835	102.183	13.2674	6.63368	4
10	100	100	100	100.002	100.001	0.00114416	0.000572082	4
30	28.2627	39.9516	32.6362	37.4492	34.5749	5.18888	2.59444	4
100	3.38266	3.64327	14.1728	6.92901	7.03193	5.02667	2.51334	4
300	1.06542	0.542968	5.08124	1.76651	2.11404	2.04066	1.02033	4
1000	0	0.413098	1.20478	2.91533	1.1333	1.2889	0.644451	4
F508G-2PT
trypsin conc (mg/ml)	exp1	exp2	exp3	exp4	Average	SD	SE	N
0	3.07446	3.06237	3.25882	0.0437118	2.35984	1.5467	0.77335	4
1	5.2749	6.86964	4.68424	4.83761	5.4166	1.0005	0.500249	4
3	15.9155	31.0901	18.5672	39.4775	26.2626	11.0185	5.50923	4
10	100	100	100	100	100	0	0	4
30	49.5022	49.8782	46.6578	36.8022	45.7101	6.11013	3.05507	4
100	11.0422	28.1647	14.0349	9.81509	15.7642	8.45481	4.2274	4
300	0	5.02247	0	12.6798	4.42556	5.99053	2.99527	4
1000	0	3.0206	0		1.00687	1.74394	0.871972	4

## Sheet: Figure 2g
Fig.2g F508G-CFTR pulse chase
											unpaired t-test, two-tailed
CFTR	exp1	exp2	exp3	exp4	exp5	Average	SD	SE	N		P for +/- 2PT
F508G	2.2	1.4	2.6	1.3	2.8	2.06	0.684105	0.305941	5
F508G-2PT	20	23	19.5	24.5	16.9	20.78	3.00283	1.34291	5		8.25535e-07
R170G+F508G	1.3	0.88	1.5	2.2	0.73	1.322	0.580706	0.2597	5
R170G+F508G+2PT	5	4	3.4	3.7	3.98	4.016	0.601897	0.269177	5		9.22169e-05

## Sheet: Figure 2h
Fig.2h F508G-CFTR pulse labelling
														unpaired t-test, two-tailed
	exp1	exp2	exp3	exp4	exp5	exp6	exp7	exp8	Average	SD	SE	N		P for +/- R170G
F508G	1.40028	1.52051	1.10711	1.31413	1.44875	1.39051	0.985293	0.879554	1.25577	0.234998	0.0830842	8
R170G+F508G	1.49254	2.21748	0.746269	1.09275	1.14072				1.33795	0.558253	0.249658	5		0.715408

## Sheet: Figure 2j
Fig. 2j HDX of isolated CFTR WT- and F508G-NBD1 variants
																																							t-test unpaired, two-tailed (CFTR WT-NBD1 vs F508G-NBD1-2PT)
		Isolated CFTR WT-NBD1	1st							2nd							3rd							Ave.							S.D.								WT		F508G-2PT
Residue			15 s	25 s	40 s	65 s	2 min	4 min	10 min	15 s	25 s	40 s	65 s	2 min	4 min	10 min	15 s	25 s	40 s	65 s	2 min	4 min	10 min	15 s	25 s	40 s	65 s	2 min	4 min	10 min	15 s	25 s	40 s	65 s	2 min	4 min	10 min		Residue		Residue		2 min	4 min	10 min
Start	End	Sequence	%D	%D	%D	%D	%D	%D	%D	%D	%D	%D	%D	%D	%D	%D	%D	%D	%D	%D	%D	%D	%D	%D	%D	%D	%D	%D	%D	%D	%D	%D	%D	%D	%D	%D	%D		Start	End	Start	End	P
401	408	WEEGFGEL	73.706	74.566	73.439	74.292	73.943	73.543	73.468	75.932	75.57	75.478	73.874	73.736	73.811	73.785	75.196	75.771	75.256	75.51	74.6	75.675	75.33	74.9447	75.3023	74.7243	74.5587	74.093	74.343	74.1943	1.13408	0.645554	1.11865	0.849975	0.451109	1.1613	0.996206		401	408	401	441	0.000158798	5.24564e-05	0.000451778
454	467	LAVAGSTGAGKTSL	61.801	65.103	66.217	66.28	66.975	67.887	71.924	63.165	66.082	66.795	67.401	66.552	68.509	69.903	63.848	63.942	66.868	63.985	65.883	69.303	71.42	62.938	65.0423	66.6267	65.8887	66.47	68.5663	71.0823	1.04221	1.07129	0.356654	1.7413	0.550599	0.709739	1.05196		454	467	454	467	4.25683e-07	2.34548e-06	4.23722e-05
468	490	LMMIMGELEPSEGKIKHSGRISF	43.656	46.566	49.64	51.784	56.257	59.723	62.659	43.917	46.446	48.57	51.661	53.917	58.605	60.326	44.291	46.22	49.324	51.386	53.699	59.05	61.474	43.9547	46.4107	49.178	51.6103	54.6243	59.126	61.4863	0.319171	0.175685	0.549738	0.20378	1.41813	0.562861	1.16655		468	490	468	494	0.000138409	1.23654e-05	1.8295e-05
495	511	SWIMPGTIKENIIFGVS	33.091	36.216	41.594	46.446	52.353	60.1	72.188	33.918	37.361	40.315	46.539	51.235	61.272	68.824	34.524	37.619	42.314	45.731	51.87	61.779	69.141	33.8443	37.0653	41.4077	46.2387	51.8193	61.0503	70.051	0.719335	0.746771	1.01244	0.442104	0.560719	0.861169	1.85747		495	511	495	511	2.6008e-05	1.0596e-05	6.49579e-05
505	511	NIIFGVS	52.909	52.957	53.481	54.486	55.907	60.513	74.849	53.473	53.413	53.748	54.023	56.424	61.973	71.955	53.111	51.793	53.707	53.07	55.476	62.462	72.949	53.1643	52.721	53.6453	53.8597	55.9357	61.6493	73.251	0.285757	0.835387	0.143786	0.721992	0.47465	1.01401	1.47045		505	511	505	511	0.0100116	0.00418688	0.000106311
559	568	ARAVYKDADL	13.06	14.453	18.46	23.45	27.236	33.037	54.001	12.81	15.438	18.468	24.184	26.672	38.303	49.668	13.235	14.806	19.518	22.669	28.608	32.501	50.831	13.035	14.899	18.8153	23.4343	27.5053	34.6137	51.5	0.2136	0.499042	0.60854	0.757621	0.995705	3.20628	2.24263		559	568	559	568	0.00481085	0.0209756	7.48453e-05
595	624	MANKTRILVTSKMEHLKKADKILILHEGSS	20.371	22.124	23.331	25.727	28.722	33.984	46.745	21.934	23.303	23.877	27.362	28.557	34.246	43.237	21.702	22.225	24.326	25.909	27.061	34.375	44.476	21.3357	22.5507	23.8447	26.3327	28.1133	34.2017	44.8193	0.843441	0.653494	0.498287	0.896062	0.915074	0.199234	1.77902		595	624	595	624	0.0077393	1.77897e-06	8.63395e-05
		Isolated CFTR F508G-NBD1	1st					2nd					3rd					Ave.					S.D.
Residue			15 s	40 s	2 min	4 min	10 min	15 s	40 s	2 min	4 min	10 min	15 s	40 s	2 min	4 min	10 min	15 s	40 s	2 min	4 min	10 min	15 s	40 s	2 min	4 min	10 min
Start	End	Sequence	%D	%D	%D	%D	%D	%D	%D	%D	%D	%D	%D	%D	%D	%D	%D	%D	%D	%D	%D	%D	%D	%D	%D	%D	%D
401	408	WEEGFGEL	74.558	74.126	73.605	73.36	72.524	73.839	75.306	74.209	74.243	73.378	72.656	73.962	74.176	73.185	73.017	73.6843	74.4647	73.9967	73.596	72.973	0.960387	0.733216	0.339594	0.567109	0.428697
454	467	LAVAGSTGAGKTSL	59.429	64.873	65.469	66.154	69.103	59.624	64.788	66	66.96	70.635	57.954	65.285	65.818	67.156	67.665	59.0023	64.982	65.7623	66.7567	69.1343	0.913104	0.265825	0.269841	0.531046	1.48525
468	490	LMMIMGELEPSEGKIKHSGRISF	41.431	47.126	52.63	54.219	58.186	42.777	48.059	53.306	56.36	59.124	40.342	45.974	51.441	54.922	57.465	41.5167	47.053	52.459	55.167	58.2583	1.21976	1.04442	0.944186	1.09132	0.831862
495	511	SWIMPGTIKENIIGGVS	30.651	42.499	54.855	61.293	69.595	32.246	42.983	58.163	62.754	71.808	29.977	40.922	54.59	62.791	67.635	30.958	42.1347	55.8693	62.2793	69.6793	1.16524	1.07772	1.99079	0.85439	2.08778
505	511	NIIGGVS	49.515	53.255	61.369	66.905	70.689	49.232	52.655	62.469	67.296	72.406	49.272	52.084	61.77	67.915	70.15	49.3397	52.6647	61.8693	67.372	71.0817	0.153155	0.58556	0.556687	0.509271	1.17814
559	568	ARAVYKDADL	11.685	17.353	26.104	34.886	49.411	12.253	18.069	29.348	35.26	53.033	11.858	17.271	29.121	37.43	46.64	11.932	17.5643	28.191	35.8587	49.6947	0.291141	0.438973	1.81096	1.3736	3.20593
595	624	MANKTRILVTSKMEHLKKADKILILHEGSS	19.511	21.567	26.265	30.07	40.908	19.069	22.554	28.326	30.455	44.201	19.018	21.481	25.867	29.919	41.323	19.1993	21.8673	26.8193	30.148	42.144	0.271113	0.596223	1.3199	0.276382	1.79346
		Isolated CFTR F508G-NBD1-2PT	1st					2nd					3rd					Ave.					S.D.
Residue			15 s	40 s	2 min	4 min	10 min	15 s	40 s	2 min	4 min	10 min	15 s	40 s	2 min	4 min	10 min	15 s	40 s	2 min	4 min	10 min	15 s	40 s	2 min	4 min	10 min
Start	End	Sequence	%D	%D	%D	%D	%D	%D	%D	%D	%D	%D	%D	%D	%D	%D	%D	%D	%D	%D	%D	%D	%D	%D	%D	%D	%D
401	441	WEELGTPVL	46.65	48.282	51.916	51.634	54.528	47.037	46.089	46.95	51.594	56.936	46.991	46.362	52.165	48.262	59.762	46.8927	46.911	50.3437	50.4967	57.0753	0.21141	1.19514	2.94164	1.93538	2.61978
454	467	LAVAGSTGAGKTSL	23.063	34.226	45.703	51.7	58.953	22.901	34.338	45.325	51.397	58.524	21.187	32.832	45.304	51.284	58.16	22.3837	33.7987	45.444	51.4603	58.5457	1.0395	0.839029	0.224546	0.21511	0.396944
468	494	LMMIMGELEPSEGKIKHSGRISFCPQF	30.237	35.826	41.718	43.411	44.494	29.921	34.93	41.377	43.204	45	28.185	33.803	40.157	41.731	44.255	29.4477	34.853	41.084	42.782	44.583	1.10486	1.0137	0.820711	0.916058	0.380391
495	511	SWIMPGTIKENIIGGVS	29.957	37.117	44.712	46.963	51.511	29.59	37.633	44.521	47.327	51.366	28.223	35.906	44.469	47.047	51.454	29.2567	36.8853	44.5673	47.1123	51.4437	0.913796	0.886501	0.127954	0.190592	0.0730502
505	511	NIIGGVS	46.612	51.979	57.118	57.969	57.526	48.079	55.652	57.803	58.324	59.188	47.692	51.397	57.59	58.174	58.205	47.461	53.0093	57.5037	58.1557	58.3063	0.760291	2.30704	0.350566	0.178209	0.835621
559	568	ARAVYKDADL	11.197	15.739	24.31	27.776	29.157	10.91	15.088	24.294	26.638	27.553	11.303	15.478	23.928	28.249	28.631	11.1367	15.435	24.1773	27.5543	28.447	0.203328	0.327623	0.216077	0.828059	0.817677
595	624	MANKTRILVTSKMEHLKKADKILILHEGSS	17.643	21.762	24.363	25.865	27.65	18.096	22.33	25.514	25.605	27.046	17.796	21.685	25.136	25.294	28.057	17.845	21.9257	25.0043	25.588	27.5843	0.230441	0.352273	0.586688	0.285879	0.508689

## Sheet: Figure 3b
Fig. 3b Fraction of native contacts
* savgol_filter with window_length of 9 and polyorder of 3 was applied for smoothing these data for plotting
	wt_cl4_1	wt_cl4_2	wt_cl4_3	wt_cl4_4	wt_cl4_5	wt_cl4_6	f508g_cl4_1	f508g_cl4_2	f508g_cl4_3	f508g_cl4_4	f508g_cl4_5	f508g_cl4_6	f508g_6ss_cl4_1	f508g_6ss_cl4_2	f508g_6ss_cl4_3	f508g_6ss_cl4_4	f508g_6ss_cl4_5	f508g_6ss_cl4_6	wt_cl1_1	wt_cl1_2	wt_cl1_3	wt_cl1_4	wt_cl1_5	wt_cl1_6	f508g_cl1_1	f508g_cl1_2	f508g_cl1_3	f508g_cl1_4	f508g_cl1_5	f508g_cl1_6	f508g_6ss_cl1_1	f508g_6ss_cl1_2	f508g_6ss_cl1_3	f508g_6ss_cl1_4	f508g_6ss_cl1_5	f508g_6ss_cl1_6	wt_nbd12_1	wt_nbd12_2	wt_nbd12_3	wt_nbd12_4	wt_nbd12_5	wt_nbd12_6	f508g_nbd12_1	f508g_nbd12_2	f508g_nbd12_3	f508g_nbd12_4	f508g_nbd12_5	f508g_nbd12_6	f508g_6ss_nbd12_1
0	0.988636	1	0.976471	0.954545	0.976744	0.988372	0.977011	0.977273	0.988235	0.977528	0.966667	0.977011	0.966667	0.954545	0.933333	1	0.977273	0.988506	0.966667	0.983607	0.952381	0.920635	1	0.966102	0.988372	0.982759	0.96875	0.983051	0.953846	0.966102	0.934426	1	0.966667	0.95	0.966102	0.983333	0.827586	0.862069	0.862069	0.896552	0.793103	0.931034	0.896552	0.827586	1	0.862069	0.827586	0.862069	0.862069
1	0.954545	0.965517	0.976471	0.965909	0.988372	0.988372	0.83908	0.886364	1	0.94382	0.933333	0.977011	0.955556	0.954545	0.955556	0.965517	0.988636	0.977011	0.955556	0.967213	0.984127	1	0.949153	0.949153	0.976744	0.965517	0.921875	0.983051	0.923077	0.983051	0.918033	0.982456	0.983333	0.9	0.915254	0.933333	0.862069	0.758621	0.827586	0.793103	0.689655	0.758621	0.931034	0.827586	0.758621	0.965517	0.896552	0.758621	0.862069
2	0.954545	0.977011	0.976471	0.965909	1	0.988372	0.885057	0.920455	0.976471	0.932584	0.955556	0.954023	0.955556	0.954545	0.944444	0.965517	1	0.954023	0.955556	0.983607	0.968254	0.952381	0.966102	0.949153	0.976744	0.896552	0.90625	0.966102	0.876923	0.915254	0.95082	0.964912	0.966667	0.866667	0.915254	0.9	0.758621	0.758621	0.862069	0.862069	0.724138	0.758621	0.862069	0.896552	0.758621	0.931034	0.827586	0.827586	0.896552
3	0.954545	0.954023	0.976471	0.977273	0.988372	0.976744	0.827586	0.920455	0.988235	0.94382	0.911111	0.988506	0.955556	0.954545	0.944444	0.977011	0.965909	0.942529	0.966667	0.967213	0.968254	0.936508	0.983051	0.966102	0.976744	0.896552	0.90625	0.949153	0.938462	0.966102	0.901639	0.964912	1	0.916667	0.932203	0.9	0.827586	0.793103	0.896552	0.862069	0.758621	0.862069	0.931034	0.827586	0.931034	0.827586	0.896552	0.793103	0.896552
4	0.977273	0.977011	0.976471	0.965909	0.976744	0.976744	0.873563	0.897727	0.988235	0.977528	0.944444	0.977011	0.944444	0.965909	0.944444	0.965517	0.977273	0.977011	0.966667	0.95082	0.952381	0.968254	0.949153	0.949153	0.94186	0.931034	0.921875	0.932203	0.892308	0.983051	0.901639	0.982456	0.966667	0.85	0.915254	0.933333	0.931034	0.689655	0.758621	0.862069	0.896552	0.827586	0.931034	0.862069	0.758621	0.793103	0.862069	0.931034	0.793103
5	0.988636	0.977011	0.988235	0.965909	0.988372	0.988372	0.862069	0.943182	1	0.921348	0.955556	0.988506	0.922222	0.977273	0.955556	0.965517	0.943182	0.942529	0.966667	0.918033	0.936508	0.888889	0.949153	0.949153	0.953488	0.948276	0.890625	0.949153	0.907692	0.932203	0.934426	0.964912	0.916667	0.933333	0.915254	0.9	0.862069	0.62069	0.827586	0.827586	0.827586	0.793103	0.793103	0.862069	0.689655	0.896552	0.793103	0.896552	0.827586
6	0.965909	0.977011	0.976471	0.954545	0.976744	0.988372	0.896552	0.943182	1	0.977528	0.944444	0.965517	0.922222	0.954545	0.911111	0.965517	0.965909	0.965517	0.955556	0.967213	0.952381	0.873016	0.983051	0.915254	0.953488	0.948276	0.921875	1	0.892308	0.949153	0.901639	0.947368	0.95	0.933333	0.915254	0.833333	0.758621	0.62069	0.793103	0.862069	0.862069	0.827586	0.758621	0.827586	0.689655	0.827586	0.689655	0.758621	0.827586
7	0.965909	0.977011	0.976471	0.954545	0.976744	0.976744	0.850575	0.954545	0.976471	0.955056	0.944444	0.988506	0.944444	0.965909	0.966667	0.873563	0.920455	1	0.944444	0.934426	0.936508	0.857143	0.966102	0.915254	0.94186	0.913793	0.984375	0.983051	0.861538	0.932203	0.934426	0.964912	0.966667	0.966667	0.847458	0.916667	0.793103	0.655172	0.793103	0.724138	0.862069	0.793103	0.724138	0.896552	0.724138	0.862069	0.793103	0.827586	0.827586
8	0.965909	0.977011	0.976471	0.954545	1	0.976744	0.793103	0.954545	1	0.988764	0.955556	0.977011	0.955556	0.977273	0.944444	0.896552	0.954545	0.977011	0.933333	0.967213	0.968254	0.968254	0.966102	0.932203	0.94186	0.931034	0.953125	0.949153	0.892308	0.932203	0.967213	0.929825	0.933333	0.95	0.915254	0.883333	0.793103	0.551724	0.758621	0.793103	0.931034	0.827586	0.724138	0.931034	0.724138	0.827586	0.724138	0.827586	0.793103
9	0.965909	0.977011	0.976471	0.954545	0.988372	0.976744	0.827586	0.965909	0.976471	0.955056	0.966667	0.965517	0.933333	0.943182	0.922222	0.862069	0.943182	0.977011	0.944444	0.983607	0.968254	0.936508	0.949153	0.915254	0.965116	0.965517	0.859375	1	0.892308	0.949153	0.918033	0.964912	0.916667	0.966667	0.932203	0.933333	0.793103	0.62069	0.862069	0.793103	0.965517	0.862069	0.758621	0.827586	0.689655	0.862069	0.965517	0.827586	0.758621
10	0.977273	0.977011	0.976471	0.965909	0.988372	0.988372	0.850575	0.909091	0.988235	0.94382	0.966667	0.977011	0.944444	0.954545	0.955556	0.850575	0.977273	0.965517	0.933333	0.983607	1	0.936508	0.949153	0.915254	0.94186	0.965517	0.890625	0.983051	0.876923	0.983051	0.901639	0.947368	0.95	0.95	0.915254	0.916667	0.827586	0.689655	0.758621	0.62069	1	0.758621	0.758621	0.931034	0.758621	0.793103	0.758621	0.827586	0.758621
11	0.965909	0.965517	0.976471	0.965909	0.976744	0.988372	0.827586	0.943182	0.988235	0.921348	0.944444	0.988506	0.922222	0.977273	0.944444	0.850575	0.977273	0.988506	0.911111	0.967213	1	0.825397	0.966102	0.932203	0.930233	0.913793	0.921875	0.966102	0.8	0.983051	0.934426	0.947368	0.933333	0.916667	0.881356	0.9	0.793103	0.689655	0.827586	0.724138	0.862069	0.862069	0.724138	0.793103	0.586207	0.896552	0.827586	0.793103	0.793103
12	0.977273	0.977011	0.976471	0.954545	0.976744	0.988372	0.83908	0.852273	0.976471	0.966292	0.844444	0.965517	0.977778	1	0.944444	0.816092	0.965909	0.977011	0.911111	0.967213	0.968254	0.920635	0.966102	0.932203	0.953488	0.948276	0.875	0.983051	0.846154	0.932203	0.901639	0.982456	0.966667	0.933333	0.898305	0.916667	0.793103	0.689655	0.827586	0.758621	0.931034	0.758621	0.896552	0.862069	0.724138	0.931034	0.896552	0.793103	0.827586
13	0.965909	0.965517	0.976471	0.954545	0.976744	0.976744	0.793103	0.829545	0.964706	0.955056	0.866667	0.942529	0.955556	0.943182	0.933333	0.816092	0.965909	0.988506	0.922222	0.967213	0.952381	0.84127	0.949153	0.949153	0.953488	0.965517	0.921875	0.983051	0.861538	0.949153	0.868852	0.929825	0.983333	0.966667	0.898305	0.933333	0.793103	0.62069	0.862069	0.689655	0.896552	0.689655	0.793103	0.793103	0.758621	0.896552	0.827586	0.793103	0.758621
14	0.954545	0.965517	0.976471	0.965909	1	0.988372	0.862069	0.784091	0.988235	0.932584	0.855556	0.965517	0.955556	0.965909	0.844444	0.827586	0.977273	0.977011	0.933333	0.918033	0.968254	0.888889	0.915254	0.915254	0.94186	0.948276	0.890625	0.983051	0.830769	0.949153	0.901639	0.947368	0.95	0.983333	0.898305	0.95	0.793103	0.758621	0.758621	0.655172	0.862069	0.655172	0.793103	0.758621	0.724138	0.896552	0.793103	0.758621	0.827586
15	0.965909	0.977011	0.976471	0.965909	0.988372	0.976744	0.781609	0.818182	0.976471	0.977528	0.822222	0.988506	0.922222	0.965909	0.922222	0.850575	0.954545	0.988506	0.933333	0.95082	0.952381	0.920635	0.932203	0.949153	0.965116	0.965517	0.953125	0.983051	0.846154	0.932203	0.868852	0.982456	0.9	0.9	0.932203	0.966667	0.724138	0.655172	0.758621	0.655172	0.896552	0.655172	0.758621	0.931034	0.758621	0.862069	0.758621	0.862069	0.655172
16	0.977273	0.977011	0.976471	0.965909	0.976744	0.988372	0.862069	0.852273	0.988235	0.94382	0.866667	0.954023	0.933333	0.852273	0.9	0.83908	0.954545	1	0.911111	0.95082	0.936508	0.920635	0.932203	0.915254	0.976744	0.982759	0.9375	0.966102	0.938462	0.932203	0.901639	0.929825	0.933333	0.9	0.864407	0.966667	0.793103	0.655172	0.793103	0.758621	0.896552	0.62069	0.793103	0.896552	0.62069	0.862069	0.827586	0.827586	0.724138
17	0.954545	0.965517	0.976471	0.954545	0.988372	1	0.850575	0.897727	0.976471	0.966292	0.888889	0.965517	0.922222	0.818182	0.866667	0.862069	0.965909	0.988506	0.9	0.95082	0.952381	0.873016	0.932203	0.932203	0.953488	0.965517	0.9375	0.949153	0.784615	0.949153	0.983607	0.947368	0.9	0.983333	0.915254	0.95	0.655172	0.689655	0.724138	0.827586	0.896552	0.551724	0.689655	0.862069	0.551724	0.793103	0.793103	0.862069	0.62069
18	0.965909	0.977011	0.976471	0.965909	0.988372	1	0.896552	0.897727	0.976471	0.94382	0.855556	0.965517	0.922222	0.863636	0.888889	0.850575	0.931818	1	0.922222	0.95082	0.968254	0.825397	0.915254	0.932203	0.976744	0.965517	0.953125	0.983051	0.769231	0.949153	0.934426	0.947368	0.966667	0.916667	0.898305	0.933333	0.586207	0.551724	0.724138	0.724138	0.931034	0.551724	0.862069	0.896552	0.586207	0.793103	0.758621	0.827586	0.793103
19	0.965909	0.965517	0.964706	0.977273	0.976744	0.976744	0.83908	0.909091	0.964706	0.932584	0.866667	0.988506	0.888889	0.818182	0.933333	0.873563	0.931818	0.977011	0.933333	1	0.936508	0.825397	0.966102	0.915254	0.976744	0.965517	0.984375	0.949153	0.830769	0.966102	0.967213	0.912281	0.95	0.883333	0.864407	0.916667	0.689655	0.62069	0.862069	0.689655	0.862069	0.586207	0.827586	0.862069	0.724138	0.862069	0.793103	0.827586	0.724138
20	0.965909	0.965517	0.964706	0.943182	0.988372	0.988372	0.885057	0.875	0.988235	0.94382	0.855556	0.965517	0.911111	0.795455	0.888889	0.816092	0.943182	1	0.944444	0.95082	0.936508	0.809524	0.932203	0.932203	0.953488	0.982759	0.984375	0.966102	0.815385	0.983051	0.934426	0.912281	0.883333	0.916667	0.898305	0.95	0.689655	0.655172	0.862069	0.793103	0.896552	0.586207	0.862069	0.827586	0.689655	0.862069	0.827586	0.758621	0.793103
21	0.954545	0.965517	0.964706	0.954545	0.976744	0.988372	0.850575	0.852273	0.964706	0.94382	0.877778	0.965517	0.866667	0.818182	0.922222	0.83908	0.954545	0.965517	0.922222	0.95082	0.936508	0.809524	0.966102	0.915254	0.965116	0.965517	0.9375	0.949153	0.846154	0.966102	1	0.982456	0.933333	0.85	0.881356	0.9	0.655172	0.724138	0.724138	0.827586	0.965517	0.586207	0.827586	0.827586	0.724138	1	0.827586	0.827586	0.724138
22	0.954545	0.977011	0.976471	0.943182	0.988372	0.988372	0.862069	0.818182	0.964706	0.94382	0.866667	0.954023	0.888889	0.806818	0.944444	0.873563	0.931818	0.977011	0.933333	0.934426	0.968254	0.825397	1	0.949153	0.953488	0.965517	0.953125	0.966102	0.846154	0.932203	0.95082	0.912281	0.933333	0.883333	0.898305	0.866667	0.724138	0.551724	0.689655	0.793103	0.931034	0.586207	0.689655	0.793103	0.586207	0.896552	0.724138	0.827586	0.793103
23	0.965909	0.965517	0.964706	0.965909	0.976744	0.988372	0.850575	0.829545	0.964706	0.955056	0.888889	0.965517	0.9	0.863636	0.911111	0.885057	0.954545	0.977011	0.9	0.918033	0.936508	0.84127	0.966102	0.949153	0.976744	0.982759	0.875	0.983051	0.830769	0.915254	0.95082	0.964912	0.916667	0.933333	0.881356	0.883333	0.655172	0.724138	0.724138	0.62069	0.965517	0.551724	0.724138	0.793103	0.689655	0.931034	0.793103	0.827586	0.724138
24	0.954545	0.965517	0.976471	0.954545	0.988372	0.988372	0.850575	0.909091	0.976471	0.932584	0.911111	0.954023	0.866667	0.795455	0.888889	0.91954	0.943182	0.965517	0.9	0.967213	0.984127	0.84127	0.949153	0.932203	0.953488	0.931034	0.96875	0.966102	0.830769	0.898305	0.967213	0.912281	0.933333	0.883333	0.898305	0.866667	0.724138	0.62069	0.724138	0.586207	0.896552	0.482759	0.793103	0.758621	0.793103	0.965517	0.827586	0.793103	0.758621
25	0.965909	0.977011	0.964706	0.954545	0.976744	0.976744	0.781609	0.852273	0.964706	0.932584	0.855556	0.977011	0.888889	0.795455	0.933333	0.91954	0.931818	0.965517	0.911111	0.95082	0.952381	0.793651	0.949153	0.949153	0.976744	0.965517	0.96875	0.983051	0.876923	0.915254	0.918033	0.912281	0.9	0.883333	0.847458	0.833333	0.655172	0.724138	0.758621	0.758621	0.862069	0.448276	0.758621	0.827586	0.689655	1	0.793103	0.827586	0.724138
26	0.954545	0.977011	0.964706	0.965909	0.988372	0.988372	0.793103	0.840909	0.964706	0.94382	0.855556	0.977011	0.9	0.852273	0.877778	0.873563	0.931818	0.965517	0.944444	0.934426	0.952381	0.809524	0.949153	0.898305	0.953488	0.948276	0.953125	0.966102	0.861538	0.949153	0.983607	0.947368	0.933333	0.85	0.915254	0.85	0.517241	0.655172	0.689655	0.689655	0.896552	0.517241	0.793103	0.793103	0.689655	0.862069	0.793103	0.862069	0.827586
27	0.954545	0.954023	0.976471	0.965909	0.988372	0.988372	0.781609	0.852273	0.976471	0.94382	0.822222	0.965517	0.888889	0.840909	0.888889	0.873563	0.943182	0.988506	0.944444	0.901639	0.968254	0.825397	0.898305	0.966102	0.94186	0.931034	0.953125	0.949153	0.8	0.949153	0.983607	0.894737	0.933333	0.916667	0.898305	0.933333	0.655172	0.793103	0.793103	0.793103	0.793103	0.517241	0.551724	0.827586	0.724138	0.965517	0.793103	0.793103	0.724138
28	0.965909	0.965517	0.964706	0.977273	1	0.988372	0.793103	0.829545	0.976471	0.955056	0.866667	0.965517	0.888889	0.840909	0.855556	0.91954	0.931818	0.954023	0.944444	0.967213	0.952381	0.84127	0.949153	0.932203	0.953488	0.87931	0.96875	0.966102	0.861538	0.915254	0.885246	0.929825	0.933333	0.883333	0.915254	0.833333	0.62069	0.724138	0.655172	0.586207	0.931034	0.62069	0.689655	0.724138	0.689655	0.931034	0.827586	0.758621	0.827586
29	0.965909	0.965517	0.976471	0.943182	0.988372	0.988372	0.804598	0.840909	0.976471	0.921348	0.888889	0.954023	0.888889	0.795455	0.844444	0.83908	0.943182	0.965517	0.933333	0.967213	0.968254	0.857143	0.949153	0.932203	0.965116	0.965517	0.953125	0.966102	0.846154	0.915254	0.934426	0.964912	0.95	0.883333	0.881356	0.85	0.689655	0.724138	0.689655	0.551724	0.896552	0.517241	0.655172	0.724138	0.724138	0.827586	0.793103	0.827586	0.827586
30	0.954545	0.965517	0.964706	0.954545	0.976744	0.988372	0.850575	0.875	0.976471	0.94382	0.9	0.965517	0.888889	0.784091	0.866667	0.83908	0.954545	0.954023	0.9	0.983607	0.968254	0.936508	0.949153	0.915254	0.976744	0.931034	0.921875	0.949153	0.846154	0.915254	1	0.912281	0.883333	0.9	0.898305	0.9	0.689655	0.586207	0.689655	0.62069	0.862069	0.482759	0.655172	0.689655	0.724138	0.724138	0.758621	0.758621	0.862069
31	0.943182	0.977011	0.976471	0.954545	0.976744	0.976744	0.862069	0.920455	0.964706	0.955056	0.855556	0.965517	0.911111	0.795455	0.877778	0.873563	0.931818	0.988506	0.922222	0.95082	0.952381	0.952381	0.949153	0.949153	0.953488	0.931034	0.96875	0.949153	0.753846	0.915254	0.901639	0.947368	0.95	0.833333	0.847458	0.9	0.655172	0.724138	0.689655	0.724138	0.793103	0.448276	0.758621	0.758621	0.724138	0.965517	0.827586	0.62069	0.827586
32	0.943182	0.988506	0.964706	0.965909	0.988372	0.976744	0.827586	0.897727	0.976471	0.955056	0.866667	0.965517	0.888889	0.829545	0.866667	0.850575	0.943182	0.977011	0.9	0.967213	1	0.873016	0.949153	0.983051	0.953488	0.896552	0.921875	0.915254	0.815385	0.932203	0.934426	0.877193	0.916667	0.9	0.898305	0.9	0.758621	0.758621	0.655172	0.655172	0.862069	0.517241	0.517241	0.689655	0.724138	0.827586	0.896552	0.827586	0.827586
33	0.954545	0.954023	0.964706	0.954545	1	0.976744	0.827586	0.920455	0.976471	0.94382	0.9	0.954023	0.888889	0.806818	0.866667	0.873563	0.943182	0.942529	0.922222	0.95082	0.936508	0.84127	0.949153	0.966102	0.94186	0.965517	0.90625	0.966102	0.769231	0.932203	0.967213	0.964912	0.9	0.866667	0.898305	0.916667	0.586207	0.62069	0.827586	0.724138	0.827586	0.517241	0.689655	0.758621	0.827586	0.931034	0.758621	0.965517	0.793103
34	0.954545	0.977011	0.976471	0.977273	0.976744	0.976744	0.816092	0.909091	0.976471	0.966292	0.866667	0.942529	0.877778	0.863636	0.866667	0.850575	0.943182	0.954023	0.933333	0.918033	0.936508	0.84127	0.966102	0.949153	0.976744	0.913793	0.9375	0.966102	0.784615	0.915254	0.918033	0.982456	0.916667	0.866667	0.898305	0.916667	0.689655	0.551724	0.827586	0.689655	0.793103	0.482759	0.517241	0.724138	0.655172	0.965517	0.793103	0.758621	0.896552
35	0.965909	0.954023	0.964706	0.977273	0.988372	0.976744	0.816092	0.897727	0.976471	0.966292	0.877778	0.965517	0.9	0.852273	0.855556	0.862069	0.943182	0.954023	0.911111	0.95082	0.952381	0.904762	0.983051	0.949153	0.976744	0.87931	0.90625	0.966102	0.830769	0.949153	0.967213	0.947368	0.9	0.9	0.915254	0.883333	0.724138	0.689655	0.724138	0.62069	0.758621	0.551724	0.586207	0.758621	0.793103	0.793103	0.793103	0.758621	0.862069
36	0.954545	0.988506	0.964706	0.954545	0.976744	0.976744	0.816092	0.943182	0.976471	0.955056	0.877778	0.954023	0.866667	0.897727	0.855556	0.942529	0.931818	0.91954	0.911111	0.967213	0.936508	0.888889	0.949153	0.932203	0.988372	0.87931	0.921875	0.915254	0.830769	0.898305	0.901639	0.894737	0.9	0.9	0.898305	0.883333	0.724138	0.724138	0.758621	0.62069	0.793103	0.586207	0.724138	0.758621	0.689655	0.62069	0.758621	0.862069	0.862069
37	0.977273	0.965517	0.988235	0.977273	0.988372	0.976744	0.850575	0.954545	0.976471	0.966292	0.9	0.977011	0.866667	0.829545	0.877778	0.885057	0.943182	0.942529	0.933333	0.95082	0.952381	0.777778	0.932203	0.881356	0.976744	0.931034	0.9375	0.966102	0.815385	0.949153	0.918033	0.964912	0.95	0.833333	0.881356	0.85	0.655172	0.655172	0.689655	0.724138	0.758621	0.517241	0.655172	0.758621	0.758621	0.551724	0.827586	0.862069	0.862069
38	0.954545	0.988506	0.976471	0.977273	0.988372	0.976744	0.804598	0.931818	0.952941	0.921348	0.855556	0.965517	0.855556	0.875	0.855556	0.850575	0.943182	0.954023	0.933333	0.967213	0.936508	0.857143	0.949153	0.949153	0.965116	0.87931	0.890625	0.966102	0.784615	0.932203	1	0.929825	0.95	0.9	0.881356	0.85	0.689655	0.758621	0.655172	0.62069	0.827586	0.517241	0.551724	0.758621	0.689655	0.482759	0.793103	0.862069	0.862069
39	0.988636	0.965517	0.976471	0.954545	0.976744	0.988372	0.827586	0.909091	0.976471	0.966292	0.855556	0.954023	0.866667	0.818182	0.855556	0.873563	0.943182	0.931034	0.922222	0.967213	0.952381	0.904762	0.949153	0.966102	0.976744	0.862069	0.953125	0.949153	0.784615	0.932203	1	0.929825	0.95	0.883333	0.932203	0.85	0.724138	0.724138	0.724138	0.827586	0.724138	0.448276	0.586207	0.655172	0.724138	0.551724	0.793103	0.793103	0.862069
40	0.977273	0.977011	0.941176	0.965909	0.988372	0.988372	0.804598	0.909091	0.941176	0.966292	0.888889	0.977011	0.877778	0.852273	0.888889	0.862069	0.931818	0.942529	0.922222	0.95082	0.968254	0.904762	0.949153	0.966102	0.988372	0.931034	0.921875	0.932203	0.769231	0.949153	0.901639	0.912281	0.933333	0.933333	0.898305	0.966667	0.655172	0.655172	0.689655	0.655172	0.724138	0.482759	0.62069	0.827586	0.724138	0.448276	0.896552	0.793103	0.862069
41	0.977273	0.977011	0.964706	0.965909	0.988372	0.976744	0.793103	0.863636	0.964706	0.932584	0.844444	0.931034	0.888889	0.806818	0.922222	0.885057	0.931818	0.931034	0.933333	0.934426	0.984127	0.873016	0.966102	0.983051	0.976744	0.87931	0.890625	0.932203	0.846154	0.932203	0.901639	0.947368	0.95	0.883333	0.898305	0.933333	0.724138	0.689655	0.655172	0.758621	0.793103	0.586207	0.517241	0.724138	0.724138	0.517241	0.793103	0.827586	0.862069
42	1	0.977011	0.952941	0.988636	0.988372	0.988372	0.827586	0.863636	0.952941	0.955056	0.866667	0.954023	0.888889	0.806818	0.855556	0.908046	0.931818	0.908046	0.922222	0.95082	0.936508	0.888889	0.966102	0.983051	0.94186	0.862069	0.90625	0.915254	0.876923	0.932203	0.934426	0.947368	0.933333	0.866667	0.881356	0.933333	0.724138	0.724138	0.758621	0.689655	0.758621	0.724138	0.482759	0.724138	0.689655	0.482759	0.862069	0.862069	0.724138
43	0.977273	0.977011	0.952941	0.977273	0.988372	0.976744	0.83908	0.863636	0.941176	0.955056	0.833333	0.954023	0.866667	0.840909	0.855556	0.885057	0.943182	0.91954	0.944444	0.967213	1	0.873016	0.966102	0.983051	0.965116	0.862069	0.890625	0.949153	0.861538	0.949153	0.934426	0.964912	0.933333	0.866667	0.881356	0.916667	0.655172	0.655172	0.758621	0.827586	0.827586	0.551724	0.586207	0.862069	0.655172	0.448276	0.793103	0.793103	0.793103
44	0.954545	0.977011	0.964706	0.965909	0.976744	0.976744	0.850575	0.897727	0.929412	0.94382	0.844444	0.942529	0.911111	0.795455	0.866667	0.885057	0.931818	0.931034	0.922222	0.983607	1	0.904762	0.949153	0.983051	0.965116	0.862069	0.90625	0.949153	0.861538	0.915254	0.934426	0.964912	0.916667	0.866667	0.881356	0.95	0.655172	0.689655	0.724138	0.758621	0.896552	0.62069	0.586207	0.689655	0.793103	0.37931	0.827586	0.827586	0.758621
45	0.965909	0.977011	0.976471	0.965909	0.976744	0.976744	0.850575	0.920455	0.929412	0.955056	0.833333	0.931034	0.866667	0.795455	0.866667	0.873563	0.943182	0.942529	0.922222	0.983607	0.904762	0.84127	0.966102	1	0.94186	0.896552	0.90625	0.949153	0.846154	0.898305	0.934426	0.982456	0.883333	0.85	0.881356	0.983333	0.62069	0.517241	0.758621	0.793103	0.862069	0.517241	0.655172	0.724138	0.689655	0.37931	0.793103	0.793103	0.827586
46	0.954545	0.954023	0.964706	0.954545	0.976744	1	0.873563	0.829545	0.941176	0.988764	0.833333	0.977011	0.855556	0.840909	0.866667	0.873563	0.920455	0.91954	0.922222	0.983607	1	0.888889	0.932203	0.983051	0.953488	0.896552	0.890625	0.932203	0.815385	0.949153	0.901639	0.982456	0.883333	0.816667	0.864407	0.95	0.62069	0.517241	0.724138	0.758621	0.827586	0.448276	0.689655	0.724138	0.758621	0.448276	0.793103	0.758621	0.827586
47	0.977273	0.954023	0.952941	0.954545	0.976744	0.988372	0.827586	0.829545	0.917647	0.955056	0.833333	0.954023	0.877778	0.840909	0.922222	0.885057	0.920455	0.954023	0.922222	0.934426	0.984127	0.888889	0.932203	0.966102	0.953488	0.862069	0.921875	0.932203	0.815385	0.949153	0.934426	0.982456	0.983333	0.866667	0.881356	0.95	0.62069	0.551724	0.862069	0.793103	0.827586	0.482759	0.655172	0.862069	0.724138	0.413793	0.827586	0.793103	0.862069
48	0.988636	0.977011	0.976471	0.954545	0.976744	0.988372	0.816092	0.818182	0.917647	0.955056	0.855556	0.977011	0.888889	0.829545	0.888889	0.908046	0.931818	0.965517	0.933333	0.967213	0.952381	0.920635	0.932203	0.898305	0.94186	0.931034	0.9375	0.932203	0.815385	0.915254	0.934426	0.929825	0.983333	0.883333	0.864407	0.95	0.62069	0.551724	0.724138	0.862069	0.758621	0.517241	0.689655	0.724138	0.758621	0.551724	0.827586	0.758621	0.758621
49	0.954545	0.977011	0.952941	0.954545	0.988372	0.988372	0.816092	0.875	0.905882	0.966292	0.866667	0.965517	0.9	0.806818	0.922222	0.908046	0.931818	0.977011	0.933333	0.967213	0.984127	0.857143	0.983051	0.932203	0.930233	0.87931	0.921875	0.915254	0.8	0.932203	0.901639	0.964912	0.966667	0.883333	0.915254	0.966667	0.689655	0.517241	0.586207	0.758621	0.827586	0.517241	0.586207	0.758621	0.689655	0.448276	0.793103	0.724138	0.758621
50	0.965909	0.977011	0.964706	0.954545	0.988372	0.988372	0.816092	0.795455	0.917647	0.977528	0.844444	0.977011	0.888889	0.852273	0.922222	0.850575	0.943182	0.954023	0.922222	0.983607	0.968254	0.968254	0.898305	0.966102	0.94186	0.862069	0.9375	0.915254	0.815385	0.966102	0.901639	0.982456	0.933333	0.85	0.864407	0.983333	0.62069	0.448276	0.586207	0.551724	0.758621	0.655172	0.655172	0.827586	0.724138	0.482759	0.758621	0.862069	0.862069
51	0.965909	0.977011	0.952941	0.977273	0.953488	0.976744	0.827586	0.806818	0.941176	0.955056	0.888889	0.977011	0.855556	0.863636	0.933333	0.850575	0.931818	0.931034	0.922222	0.95082	0.984127	0.952381	0.949153	0.949153	0.965116	0.87931	0.921875	0.932203	0.8	0.915254	0.934426	0.982456	0.95	0.883333	0.864407	0.966667	0.724138	0.482759	0.586207	0.586207	0.689655	0.517241	0.655172	0.724138	0.689655	0.344828	0.827586	0.793103	0.793103
52	0.988636	0.965517	0.964706	0.965909	0.965116	0.988372	0.83908	0.829545	0.929412	0.932584	0.877778	0.954023	0.822222	0.806818	0.833333	0.885057	0.931818	0.91954	0.922222	0.967213	0.968254	0.968254	0.932203	0.949153	0.953488	0.965517	0.90625	0.949153	0.846154	0.932203	1	0.894737	0.966667	0.866667	0.898305	0.916667	0.689655	0.586207	0.517241	0.551724	0.827586	0.517241	0.551724	0.793103	0.827586	0.413793	0.793103	0.862069	0.827586
53	0.965909	0.977011	0.964706	0.965909	0.976744	0.988372	0.873563	0.840909	0.905882	0.977528	0.833333	0.931034	0.866667	0.818182	0.888889	0.896552	0.931818	0.942529	0.933333	1	0.968254	0.952381	0.932203	0.966102	0.930233	0.965517	0.921875	0.966102	0.892308	0.949153	0.901639	0.894737	0.983333	0.9	0.881356	0.966667	0.827586	0.448276	0.551724	0.551724	0.758621	0.482759	0.551724	0.551724	0.689655	0.448276	0.793103	0.827586	0.862069
54	0.954545	0.965517	0.988235	0.954545	0.988372	0.988372	0.827586	0.829545	0.929412	0.955056	0.866667	0.965517	0.888889	0.852273	0.855556	0.896552	0.943182	0.942529	0.9	0.95082	1	0.904762	0.932203	0.932203	0.94186	0.862069	0.875	0.915254	0.938462	0.881356	0.901639	0.894737	0.933333	0.9	0.864407	0.95	0.724138	0.62069	0.551724	0.586207	0.724138	0.586207	0.62069	0.689655	0.689655	0.413793	0.758621	0.862069	0.862069
55	0.965909	0.977011	0.964706	0.965909	0.988372	1	0.850575	0.818182	0.905882	0.955056	0.866667	0.988506	0.811111	0.818182	0.866667	0.896552	0.931818	0.91954	0.944444	0.983607	1	0.968254	0.966102	0.915254	0.965116	0.913793	0.859375	0.932203	0.815385	0.915254	0.934426	0.929825	0.966667	0.866667	0.864407	0.933333	0.689655	0.62069	0.586207	0.62069	0.758621	0.62069	0.586207	0.655172	0.724138	0.448276	0.793103	0.862069	0.758621
56	0.954545	0.977011	0.952941	0.954545	0.988372	0.976744	0.827586	0.840909	0.894118	0.966292	0.877778	0.988506	0.844444	0.818182	0.877778	0.931034	0.931818	0.942529	0.944444	0.983607	0.968254	0.984127	0.932203	0.932203	0.94186	0.913793	0.921875	0.949153	0.815385	0.898305	0.901639	0.947368	0.983333	0.883333	0.864407	0.966667	0.724138	0.586207	0.551724	0.655172	0.862069	0.551724	0.793103	0.758621	0.793103	0.310345	0.758621	0.862069	0.827586
57	0.965909	0.977011	0.976471	0.965909	0.976744	0.976744	0.862069	0.863636	0.917647	0.932584	0.9	0.931034	0.833333	0.875	0.877778	0.862069	0.943182	0.942529	0.944444	0.983607	0.968254	0.936508	0.949153	0.932203	0.94186	0.87931	0.90625	0.932203	0.784615	0.898305	0.901639	0.964912	0.95	0.833333	0.881356	0.95	0.724138	0.448276	0.551724	0.689655	0.793103	0.517241	0.689655	0.655172	0.724138	0.241379	0.758621	0.862069	0.896552
58	1	0.977011	0.976471	0.954545	0.988372	0.976744	0.827586	0.852273	0.894118	0.955056	0.855556	0.977011	0.844444	0.863636	0.888889	0.873563	0.920455	0.91954	0.922222	0.967213	0.984127	1	0.932203	0.915254	0.94186	0.896552	0.921875	0.932203	0.846154	0.932203	0.967213	0.929825	0.933333	0.9	0.898305	0.933333	0.724138	0.62069	0.551724	0.586207	0.724138	0.586207	0.517241	0.655172	0.655172	0.275862	0.758621	0.862069	0.827586
59	0.965909	0.965517	0.964706	0.954545	0.976744	0.988372	0.83908	0.818182	0.917647	0.94382	0.9	0.988506	0.855556	0.829545	0.888889	0.885057	0.943182	0.931034	0.944444	0.95082	0.888889	0.968254	0.966102	0.932203	0.918605	0.896552	0.90625	0.915254	0.846154	0.915254	0.967213	0.964912	0.916667	0.966667	0.898305	0.933333	0.793103	0.655172	0.482759	0.689655	0.827586	0.551724	0.586207	0.62069	0.689655	0.241379	0.758621	0.862069	0.793103
60	0.988636	0.965517	0.952941	0.965909	0.988372	0.988372	0.816092	0.818182	0.905882	0.94382	0.877778	0.965517	0.855556	0.852273	0.9	0.885057	0.909091	0.908046	0.933333	0.967213	0.984127	0.968254	0.966102	0.949153	0.953488	0.896552	0.921875	0.915254	0.846154	0.915254	0.967213	0.929825	0.916667	0.916667	0.898305	0.966667	0.724138	0.586207	0.586207	0.689655	0.724138	0.551724	0.586207	0.758621	0.689655	0.275862	0.655172	0.827586	0.689655
61	0.977273	0.977011	0.952941	0.988636	0.988372	0.976744	0.816092	0.829545	0.905882	0.955056	0.855556	0.988506	0.833333	0.829545	0.877778	0.885057	0.920455	0.931034	0.922222	1	0.873016	0.984127	0.915254	0.932203	0.988372	0.87931	0.921875	0.932203	0.815385	0.932203	0.934426	0.929825	0.916667	0.9	0.898305	0.95	0.758621	0.655172	0.482759	0.586207	0.724138	0.551724	0.689655	0.724138	0.724138	0.37931	0.724138	0.896552	0.827586
62	0.965909	0.965517	0.964706	0.954545	0.988372	0.988372	0.850575	0.818182	0.917647	0.955056	0.833333	0.942529	0.8	0.909091	0.9	0.896552	0.943182	0.91954	0.922222	0.934426	0.888889	0.968254	0.949153	0.949153	0.930233	0.87931	0.90625	0.932203	0.846154	0.898305	0.967213	0.947368	0.883333	0.85	0.881356	0.95	0.793103	0.448276	0.586207	0.586207	0.758621	0.586207	0.724138	0.655172	0.655172	0.310345	0.758621	0.896552	0.793103
63	0.977273	0.977011	0.964706	0.954545	0.976744	0.965116	0.816092	0.806818	0.905882	0.966292	0.888889	0.954023	0.811111	0.886364	0.877778	0.885057	0.943182	0.896552	0.944444	0.967213	0.936508	0.968254	0.915254	0.949153	0.976744	0.931034	0.921875	0.932203	0.830769	0.932203	1	0.964912	0.916667	0.833333	0.898305	0.95	0.758621	0.517241	0.586207	0.586207	0.655172	0.482759	0.551724	0.586207	0.689655	0.275862	0.758621	0.758621	0.827586
64	0.977273	0.977011	0.952941	0.954545	0.988372	0.988372	0.83908	0.795455	0.905882	0.94382	0.9	0.977011	0.844444	0.840909	0.877778	0.896552	0.943182	0.91954	0.922222	0.967213	0.936508	0.904762	0.949153	0.915254	0.94186	0.913793	0.90625	0.915254	0.876923	0.932203	1	0.912281	0.9	0.85	0.915254	0.95	0.758621	0.586207	0.551724	0.586207	0.724138	0.482759	0.551724	0.724138	0.689655	0.37931	0.724138	0.758621	0.827586
65	0.988636	0.977011	0.952941	0.977273	0.976744	0.988372	0.827586	0.818182	0.894118	0.955056	0.844444	0.965517	0.844444	0.795455	0.877778	0.885057	0.943182	0.908046	0.922222	1	0.968254	0.952381	0.949153	0.966102	0.930233	0.913793	0.90625	0.915254	0.892308	0.932203	0.967213	0.982456	0.866667	0.9	0.898305	0.983333	0.724138	0.517241	0.551724	0.655172	0.862069	0.551724	0.586207	0.724138	0.689655	0.413793	0.793103	0.689655	0.827586
66	0.943182	0.954023	0.952941	0.954545	0.988372	0.976744	0.850575	0.795455	0.917647	0.94382	0.811111	0.977011	0.844444	0.795455	0.888889	0.908046	0.931818	0.908046	0.9	0.967213	0.952381	0.968254	0.932203	0.932203	0.94186	0.896552	0.921875	0.949153	0.846154	0.898305	1	0.982456	0.883333	0.933333	0.864407	0.933333	0.724138	0.655172	0.551724	0.586207	0.689655	0.517241	0.517241	0.724138	0.655172	0.310345	0.724138	0.724138	0.793103
67	0.954545	0.977011	0.964706	0.954545	1	0.976744	0.816092	0.829545	0.917647	0.94382	0.822222	0.977011	0.844444	0.818182	0.888889	0.896552	0.931818	0.931034	0.888889	0.95082	0.888889	0.904762	0.949153	0.932203	0.930233	0.896552	0.953125	0.932203	0.846154	0.949153	0.95082	0.929825	0.883333	0.916667	0.881356	0.95	0.689655	0.655172	0.551724	0.62069	0.689655	0.517241	0.517241	0.793103	0.724138	0.344828	0.827586	0.689655	0.793103
68	0.965909	0.977011	0.952941	0.965909	0.988372	0.976744	0.83908	0.806818	0.894118	0.966292	0.855556	0.965517	0.844444	0.852273	0.9	0.873563	0.931818	0.908046	0.911111	0.967213	0.920635	0.936508	0.949153	0.966102	0.965116	0.913793	0.9375	0.898305	0.8	0.966102	0.967213	0.964912	0.9	0.933333	0.898305	0.933333	0.689655	0.551724	0.517241	0.62069	0.655172	0.517241	0.586207	0.724138	0.724138	0.344828	0.793103	0.724138	0.793103
69	0.977273	0.965517	0.964706	0.965909	1	0.976744	0.793103	0.806818	0.905882	0.955056	0.822222	0.954023	0.822222	0.840909	0.811111	0.885057	0.943182	0.91954	0.9	0.967213	0.920635	0.952381	0.966102	0.932203	0.953488	0.896552	0.90625	0.915254	0.769231	0.949153	0.967213	0.929825	0.883333	0.9	0.915254	0.95	0.793103	0.62069	0.517241	0.586207	0.724138	0.517241	0.586207	0.793103	0.689655	0.344828	0.655172	0.724138	0.793103
70	0.977273	0.988506	0.964706	0.965909	0.988372	0.976744	0.83908	0.818182	0.905882	0.955056	0.833333	0.965517	0.822222	0.931818	0.844444	0.908046	0.931818	0.91954	0.922222	0.95082	0.936508	0.920635	0.932203	0.915254	0.965116	0.913793	0.9375	0.898305	0.846154	0.915254	0.967213	0.964912	0.866667	0.883333	0.881356	0.933333	0.758621	0.62069	0.551724	0.586207	0.724138	0.517241	0.551724	0.724138	0.758621	0.344828	0.689655	0.689655	0.758621
71	0.965909	0.965517	0.952941	0.965909	0.976744	0.965116	0.862069	0.829545	0.905882	0.966292	0.811111	0.977011	0.855556	0.852273	0.888889	0.885057	0.931818	0.931034	0.922222	0.967213	0.952381	0.904762	0.966102	0.949153	0.953488	0.896552	0.921875	0.932203	0.784615	0.932203	0.967213	0.947368	0.85	0.933333	0.881356	0.95	0.758621	0.482759	0.62069	0.793103	0.689655	0.448276	0.655172	0.62069	0.689655	0.344828	0.724138	0.724138	0.689655
72	0.965909	0.965517	0.964706	0.965909	0.988372	0.976744	0.862069	0.829545	0.905882	0.955056	0.844444	0.954023	0.844444	0.829545	0.888889	0.908046	0.931818	0.908046	0.944444	0.967213	0.952381	0.904762	0.915254	0.915254	0.930233	0.862069	0.9375	0.898305	0.815385	0.915254	0.934426	0.947368	0.883333	0.9	0.898305	0.95	0.758621	0.482759	0.586207	0.758621	0.758621	0.482759	0.517241	0.827586	0.62069	0.344828	0.724138	0.724138	0.827586
73	0.965909	0.954023	0.964706	0.954545	0.976744	0.976744	0.770115	0.806818	0.917647	0.932584	0.866667	0.965517	0.855556	0.875	0.877778	0.862069	0.931818	0.91954	0.933333	0.967213	0.952381	0.920635	0.966102	0.949153	0.930233	0.844828	0.953125	0.898305	0.738462	0.932203	0.967213	0.964912	0.85	0.883333	0.915254	0.95	0.724138	0.551724	0.586207	0.724138	0.724138	0.482759	0.551724	0.827586	0.793103	0.310345	0.758621	0.724138	0.724138
74	0.931818	0.965517	0.952941	0.965909	0.988372	0.976744	0.816092	0.806818	0.917647	0.932584	0.866667	0.977011	0.833333	0.931818	0.888889	0.885057	0.920455	0.91954	0.911111	0.967213	0.952381	0.904762	0.966102	0.949153	0.94186	0.896552	0.9375	0.915254	0.830769	0.932203	0.967213	0.947368	0.866667	0.866667	0.881356	0.95	0.655172	0.517241	0.517241	0.758621	0.758621	0.517241	0.586207	0.827586	0.758621	0.37931	0.758621	0.724138	0.827586
75	0.988636	0.977011	0.941176	0.943182	0.988372	0.976744	0.793103	0.784091	0.917647	0.955056	0.833333	0.954023	0.8	0.965909	0.833333	0.873563	0.931818	0.91954	0.944444	0.918033	0.952381	0.904762	0.915254	0.932203	0.94186	0.931034	0.921875	0.915254	0.8	0.966102	0.967213	0.947368	0.9	0.95	0.932203	0.916667	0.793103	0.482759	0.551724	0.724138	0.862069	0.551724	0.482759	0.655172	0.793103	0.275862	0.689655	0.655172	0.689655
76	0.977273	0.931034	0.964706	0.977273	0.953488	0.976744	0.804598	0.829545	0.917647	0.921348	0.855556	0.965517	0.8	0.965909	0.877778	0.885057	0.931818	0.931034	0.922222	0.967213	0.936508	0.952381	0.898305	0.915254	0.953488	0.896552	0.9375	0.932203	0.815385	0.949153	0.967213	0.912281	0.933333	0.883333	0.898305	0.95	0.724138	0.655172	0.586207	0.62069	0.827586	0.482759	0.655172	0.724138	0.689655	0.275862	0.896552	0.724138	0.827586
77	0.943182	0.965517	0.952941	0.988636	0.976744	0.976744	0.862069	0.818182	0.917647	0.921348	0.866667	0.965517	0.8	0.954545	0.877778	0.873563	0.931818	0.908046	0.933333	0.934426	0.952381	0.920635	0.983051	0.915254	0.94186	0.896552	0.953125	0.915254	0.815385	0.949153	1	0.947368	0.95	0.9	0.881356	0.95	0.827586	0.758621	0.551724	0.724138	0.862069	0.413793	0.62069	0.689655	0.724138	0.241379	0.827586	0.724138	0.793103
78	0.954545	0.965517	0.952941	0.977273	0.976744	0.976744	0.83908	0.840909	0.894118	0.955056	0.877778	0.965517	0.8	0.954545	0.877778	0.873563	0.920455	0.942529	0.911111	0.967213	0.952381	0.920635	0.915254	0.915254	0.930233	0.913793	0.921875	0.915254	0.830769	0.932203	1	0.964912	0.95	0.85	0.881356	0.933333	0.758621	0.586207	0.482759	0.62069	0.827586	0.344828	0.655172	0.689655	0.62069	0.241379	0.793103	0.655172	0.793103
79	0.988636	0.965517	0.952941	0.977273	0.976744	0.988372	0.83908	0.829545	0.917647	0.921348	0.911111	0.942529	0.833333	0.943182	0.9	0.896552	0.931818	0.91954	0.888889	0.95082	0.968254	0.952381	0.966102	0.932203	0.94186	0.913793	0.953125	0.915254	0.769231	0.949153	0.983607	0.982456	0.966667	0.933333	0.915254	0.933333	0.793103	0.551724	0.551724	0.586207	0.758621	0.551724	0.586207	0.689655	0.724138	0.344828	0.931034	0.655172	0.793103
80	0.965909	0.977011	0.952941	0.965909	0.976744	0.976744	0.83908	0.818182	0.882353	0.921348	0.877778	0.954023	0.811111	0.965909	0.877778	0.885057	0.931818	0.942529	0.911111	0.95082	0.952381	0.888889	0.932203	0.949153	0.953488	0.862069	0.953125	0.915254	0.8	0.932203	0.983607	0.894737	0.983333	0.933333	0.898305	0.933333	0.62069	0.689655	0.551724	0.724138	0.827586	0.482759	0.586207	0.689655	0.724138	0.310345	0.758621	0.689655	0.896552
81	0.965909	0.965517	0.976471	0.977273	0.988372	0.976744	0.827586	0.829545	0.941176	0.932584	0.866667	0.965517	0.844444	0.954545	0.922222	0.91954	0.909091	0.942529	0.911111	0.967213	0.968254	0.952381	0.983051	0.949153	0.930233	0.913793	0.875	0.898305	0.8	0.949153	1	0.929825	0.966667	0.883333	0.881356	0.933333	0.758621	0.551724	0.586207	0.655172	0.896552	0.517241	0.586207	0.689655	0.758621	0.344828	0.862069	0.62069	0.862069
82	0.954545	0.977011	0.952941	0.977273	0.988372	0.976744	0.850575	0.852273	0.917647	0.932584	0.911111	0.977011	0.833333	0.954545	0.911111	0.873563	0.920455	0.908046	0.911111	0.983607	0.952381	0.904762	0.915254	0.898305	0.953488	0.862069	0.9375	0.881356	0.8	0.932203	0.983607	0.947368	0.933333	0.95	0.915254	0.95	0.689655	0.655172	0.517241	0.689655	0.689655	0.482759	0.551724	0.586207	0.793103	0.275862	0.827586	0.586207	0.827586
83	0.977273	0.977011	0.952941	0.988636	0.976744	0.988372	0.827586	0.852273	0.894118	0.921348	0.9	0.965517	0.833333	0.977273	0.866667	0.862069	0.931818	0.931034	0.922222	0.967213	0.936508	0.920635	0.915254	0.932203	0.953488	0.896552	0.921875	0.915254	0.815385	0.949153	0.967213	0.947368	0.966667	0.916667	0.881356	0.966667	0.724138	0.586207	0.551724	0.758621	0.689655	0.482759	0.517241	0.689655	0.724138	0.172414	0.827586	0.655172	0.896552
84	0.954545	0.988506	0.976471	0.977273	0.988372	0.976744	0.793103	0.875	0.917647	0.932584	0.844444	0.977011	0.811111	0.965909	0.877778	0.896552	0.931818	0.931034	0.911111	0.983607	0.936508	0.936508	0.949153	0.915254	0.953488	0.913793	0.9375	0.898305	0.784615	0.949153	0.967213	0.929825	0.966667	0.9	0.915254	0.966667	0.655172	0.448276	0.586207	0.758621	0.827586	0.482759	0.724138	0.724138	0.724138	0.206897	0.896552	0.586207	0.896552
85	0.954545	0.965517	0.964706	0.977273	0.965116	0.988372	0.83908	0.863636	0.917647	0.921348	0.855556	0.988506	0.833333	0.943182	0.866667	0.896552	0.943182	0.942529	0.933333	1	0.952381	0.952381	0.915254	0.932203	0.930233	0.896552	0.890625	0.915254	0.8	0.932203	0.983607	0.912281	0.966667	0.833333	0.881356	0.95	0.689655	0.551724	0.551724	0.689655	0.724138	0.413793	0.586207	0.689655	0.793103	0.275862	0.758621	0.551724	0.827586
86	0.965909	0.977011	0.952941	0.988636	0.965116	0.976744	0.83908	0.897727	0.905882	0.910112	0.877778	0.942529	0.844444	0.965909	0.877778	0.896552	0.965909	0.896552	0.933333	0.967213	0.936508	0.984127	0.915254	0.932203	0.94186	0.87931	0.859375	0.915254	0.784615	0.932203	0.95082	0.947368	0.95	0.9	0.864407	0.933333	0.689655	0.655172	0.551724	0.689655	0.758621	0.448276	0.517241	0.586207	0.758621	0.206897	0.793103	0.586207	0.862069
87	0.965909	0.977011	0.964706	0.954545	0.976744	0.988372	0.816092	0.863636	0.882353	0.932584	0.877778	0.954023	0.855556	0.954545	0.911111	0.885057	0.943182	0.931034	0.922222	0.918033	0.952381	0.952381	0.949153	0.915254	0.953488	0.913793	0.875	0.915254	0.8	0.949153	0.983607	0.964912	0.966667	0.9	0.881356	0.866667	0.655172	0.551724	0.551724	0.655172	0.827586	0.517241	0.586207	0.62069	0.758621	0.241379	0.689655	0.62069	0.689655
88	0.977273	0.988506	0.964706	0.965909	0.988372	0.976744	0.793103	0.875	0.882353	0.921348	0.855556	0.965517	0.855556	0.954545	0.877778	0.885057	0.897727	0.931034	0.922222	0.967213	0.936508	0.968254	0.983051	0.932203	0.965116	0.862069	0.9375	0.898305	0.784615	0.932203	0.95082	0.912281	0.966667	0.85	0.898305	0.9	0.724138	0.724138	0.517241	0.724138	0.827586	0.517241	0.655172	0.724138	0.724138	0.241379	0.758621	0.586207	0.724138
89	0.954545	0.954023	0.964706	0.954545	0.988372	0.976744	0.827586	0.840909	0.894118	0.955056	0.855556	0.988506	0.833333	0.931818	0.844444	0.873563	0.897727	0.873563	0.933333	0.967213	0.952381	0.920635	0.898305	0.915254	0.953488	0.931034	0.921875	0.898305	0.8	0.949153	0.967213	0.912281	0.966667	0.833333	0.915254	0.883333	0.793103	0.551724	0.448276	0.586207	0.931034	0.517241	0.758621	0.758621	0.689655	0.241379	0.517241	0.689655	0.827586
90	0.965909	0.988506	0.976471	0.965909	0.976744	0.976744	0.827586	0.840909	0.882353	0.921348	0.877778	0.954023	0.8	0.965909	0.844444	0.850575	0.897727	0.908046	0.911111	0.967213	0.952381	0.936508	0.864407	0.949153	0.953488	0.862069	0.890625	0.881356	0.8	0.932203	0.967213	0.929825	0.983333	0.816667	0.898305	0.85	0.793103	0.655172	0.586207	0.62069	0.862069	0.517241	0.551724	0.62069	0.724138	0.172414	0.689655	0.724138	0.758621
91	0.965909	0.965517	0.952941	0.954545	0.976744	0.976744	0.862069	0.863636	0.882353	0.955056	0.855556	0.954023	0.833333	0.965909	0.866667	0.873563	0.909091	0.91954	0.922222	1	0.984127	0.984127	0.915254	0.932203	0.976744	0.913793	0.921875	0.915254	0.784615	0.915254	0.983607	0.929825	0.933333	0.883333	0.898305	0.866667	0.689655	0.586207	0.62069	0.655172	0.896552	0.448276	0.551724	0.655172	0.655172	0.137931	0.586207	0.62069	0.793103
92	0.954545	0.977011	0.976471	0.954545	0.976744	0.976744	0.827586	0.886364	0.894118	0.921348	0.844444	0.954023	0.811111	0.965909	0.877778	0.908046	0.909091	0.908046	0.933333	0.983607	0.936508	0.920635	0.898305	0.915254	0.976744	0.913793	0.9375	0.881356	0.784615	0.898305	1	0.929825	0.966667	0.933333	0.881356	0.866667	0.655172	0.448276	0.551724	0.517241	0.793103	0.448276	0.517241	0.655172	0.724138	0.137931	0.724138	0.551724	0.724138
93	0.931818	0.977011	0.952941	0.954545	0.976744	0.976744	0.827586	0.863636	0.894118	0.955056	0.877778	0.954023	0.833333	0.965909	0.855556	0.885057	0.909091	0.885057	0.933333	0.983607	0.952381	0.920635	0.915254	0.915254	0.94186	0.913793	0.953125	0.915254	0.815385	0.932203	1	0.947368	0.966667	0.866667	0.898305	0.9	0.62069	0.62069	0.689655	0.655172	0.827586	0.413793	0.482759	0.655172	0.758621	0.172414	0.724138	0.62069	0.827586
94	0.965909	0.988506	0.964706	0.943182	0.976744	0.965116	0.862069	0.852273	0.917647	0.932584	0.877778	0.965517	0.833333	0.977273	0.855556	0.885057	0.897727	0.885057	0.911111	0.967213	0.936508	0.920635	0.915254	0.915254	0.953488	0.896552	0.953125	0.898305	0.784615	0.932203	0.967213	0.929825	0.95	0.833333	0.898305	0.9	0.724138	0.655172	0.551724	0.689655	0.758621	0.482759	0.482759	0.758621	0.758621	0.137931	0.586207	0.62069	0.758621
95	0.954545	0.977011	0.976471	0.954545	0.976744	0.953488	0.850575	0.863636	0.929412	0.932584	0.822222	0.965517	0.8	0.943182	0.866667	0.885057	0.875	0.908046	0.933333	0.967213	0.952381	0.920635	0.915254	0.932203	0.94186	0.913793	0.9375	0.915254	0.815385	0.949153	1	0.912281	0.983333	0.866667	0.898305	0.9	0.758621	0.586207	0.517241	0.724138	0.724138	0.37931	0.586207	0.655172	0.724138	0.137931	0.655172	0.62069	0.758621
96	0.943182	0.977011	0.964706	0.965909	0.965116	0.965116	0.896552	0.875	0.905882	0.932584	0.877778	0.965517	0.855556	0.954545	0.888889	0.896552	0.875	0.931034	0.911111	0.95082	0.968254	0.952381	1	0.932203	0.94186	0.862069	0.9375	0.898305	0.815385	0.949153	0.983607	0.929825	0.95	0.866667	0.898305	0.95	0.724138	0.448276	0.551724	0.517241	0.862069	0.517241	0.517241	0.586207	0.724138	0.206897	0.586207	0.551724	0.758621
97	0.954545	0.977011	0.964706	0.965909	0.988372	0.965116	0.816092	0.852273	0.894118	0.910112	0.833333	0.942529	0.8	0.954545	0.888889	0.91954	0.886364	0.91954	0.933333	0.967213	0.936508	0.888889	0.949153	0.932203	0.94186	0.931034	0.9375	0.949153	0.8	0.915254	1	0.947368	0.95	0.883333	0.898305	0.9	0.758621	0.413793	0.586207	0.551724	0.724138	0.517241	0.482759	0.62069	0.724138	0.172414	0.689655	0.586207	0.724138
98	0.965909	0.988506	0.964706	0.965909	0.976744	0.976744	0.781609	0.863636	0.905882	0.910112	0.822222	0.977011	0.811111	0.943182	0.866667	0.896552	0.886364	0.91954	0.933333	1	0.936508	0.904762	1	0.932203	0.906977	0.948276	0.984375	0.898305	0.815385	0.915254	1	0.947368	0.916667	0.966667	0.864407	0.883333	0.724138	0.551724	0.62069	0.586207	0.724138	0.448276	0.448276	0.62069	0.689655	0.172414	0.655172	0.586207	0.793103
99	0.943182	0.977011	0.952941	0.965909	0.988372	0.976744	0.804598	0.852273	0.917647	0.932584	0.844444	0.931034	0.866667	0.965909	0.888889	0.885057	0.886364	0.896552	0.911111	0.95082	0.952381	0.84127	0.949153	0.932203	0.906977	0.931034	0.90625	0.898305	0.784615	0.932203	0.95082	0.964912	0.9	0.9	0.881356	0.883333	0.655172	0.551724	0.413793	0.62069	0.827586	0.551724	0.551724	0.758621	0.724138	0.206897	0.689655	0.586207	0.758621
100	0.988636	0.977011	0.952941	0.954545	0.988372	0.988372	0.873563	0.875	0.917647	0.955056	0.833333	0.954023	0.8	0.954545	0.855556	0.862069	0.886364	0.931034	0.933333	0.918033	0.888889	0.920635	0.932203	0.932203	0.965116	0.913793	0.921875	0.949153	0.8	0.915254	0.967213	0.947368	0.95	0.9	0.881356	0.916667	0.758621	0.517241	0.517241	0.517241	0.758621	0.62069	0.586207	0.62069	0.724138	0.241379	0.724138	0.551724	0.793103
101	0.965909	0.977011	0.964706	0.965909	0.988372	0.965116	0.816092	0.772727	0.917647	0.910112	0.844444	0.965517	0.788889	0.965909	0.866667	0.862069	0.886364	0.91954	0.922222	0.967213	0.936508	0.904762	0.966102	0.932203	0.94186	0.948276	0.921875	0.949153	0.846154	0.915254	1	0.964912	0.933333	0.833333	0.864407	0.9	0.689655	0.586207	0.586207	0.586207	0.793103	0.586207	0.724138	0.551724	0.724138	0.206897	0.758621	0.586207	0.758621
102	0.943182	0.965517	0.964706	0.965909	0.976744	0.976744	0.83908	0.806818	0.905882	0.921348	0.911111	0.91954	0.911111	0.943182	0.866667	0.896552	0.897727	0.908046	0.911111	0.95082	0.952381	0.920635	0.983051	0.915254	0.965116	0.948276	0.9375	0.966102	0.876923	0.932203	0.95082	0.947368	0.95	0.816667	0.864407	0.883333	0.655172	0.551724	0.551724	0.655172	0.724138	0.586207	0.655172	0.724138	0.689655	0.241379	0.655172	0.551724	0.793103
103	1	0.965517	0.964706	0.954545	0.976744	0.988372	0.804598	0.863636	0.917647	0.898876	0.833333	0.942529	0.855556	0.965909	0.833333	0.908046	0.863636	0.908046	0.9	0.967213	0.904762	0.888889	0.949153	0.915254	0.965116	0.948276	0.953125	0.915254	0.815385	0.966102	1	0.929825	0.95	0.833333	0.881356	0.866667	0.62069	0.551724	0.586207	0.62069	0.793103	0.586207	0.551724	0.655172	0.724138	0.241379	0.862069	0.62069	0.724138
104	0.954545	0.965517	0.964706	0.965909	0.976744	0.988372	0.873563	0.818182	0.905882	0.898876	0.844444	0.965517	0.788889	0.943182	0.877778	0.931034	0.897727	0.896552	0.933333	0.934426	0.968254	0.904762	0.983051	0.915254	0.94186	0.87931	0.953125	0.949153	0.830769	0.915254	0.983607	0.929825	0.916667	0.816667	0.881356	0.933333	0.62069	0.586207	0.62069	0.689655	0.724138	0.551724	0.551724	0.724138	0.689655	0.310345	0.758621	0.551724	0.827586
105	0.943182	0.977011	0.964706	0.954545	0.988372	0.965116	0.816092	0.840909	0.917647	0.94382	0.855556	0.954023	0.8	0.954545	0.844444	0.91954	0.897727	0.91954	0.944444	0.967213	0.936508	0.920635	0.949153	0.915254	0.953488	0.931034	0.953125	0.915254	0.815385	0.864407	0.983607	0.947368	0.9	0.966667	0.864407	0.916667	0.655172	0.551724	0.586207	0.482759	0.689655	0.551724	0.689655	0.689655	0.655172	0.310345	0.793103	0.551724	0.758621
106	0.920455	0.988506	0.976471	0.977273	0.976744	0.965116	0.827586	0.829545	0.905882	0.88764	0.822222	0.954023	0.8	0.954545	0.877778	0.931034	0.886364	0.908046	0.933333	0.934426	0.952381	0.920635	0.983051	0.949153	0.976744	0.948276	0.9375	0.932203	0.861538	0.915254	0.95082	0.929825	0.933333	0.916667	0.864407	0.933333	0.724138	0.655172	0.586207	0.689655	0.827586	0.517241	0.517241	0.793103	0.62069	0.241379	0.793103	0.586207	0.827586
107	1	0.977011	0.964706	0.954545	1	0.976744	0.83908	0.863636	0.917647	0.898876	0.866667	0.91954	0.844444	0.965909	0.811111	0.942529	0.886364	0.931034	0.933333	0.967213	0.984127	0.968254	0.966102	0.915254	0.930233	0.931034	0.9375	0.949153	0.815385	0.898305	0.967213	0.947368	0.933333	0.833333	0.864407	0.966667	0.724138	0.517241	0.62069	0.551724	0.862069	0.62069	0.586207	0.793103	0.655172	0.275862	0.758621	0.586207	0.758621
108	0.988636	0.965517	0.964706	0.954545	0.988372	0.965116	0.816092	0.840909	0.929412	0.932584	0.855556	0.942529	0.822222	0.965909	0.866667	0.862069	0.863636	0.91954	0.911111	0.95082	0.920635	0.920635	0.949153	0.932203	0.930233	0.948276	0.9375	0.949153	0.830769	0.949153	0.95082	0.947368	0.916667	0.833333	0.847458	0.916667	0.758621	0.586207	0.586207	0.586207	0.758621	0.551724	0.586207	0.689655	0.724138	0.275862	0.827586	0.586207	0.758621
109	0.954545	0.965517	0.964706	0.965909	0.976744	0.965116	0.816092	0.818182	0.917647	0.932584	0.833333	0.908046	0.788889	1	0.866667	0.954023	0.886364	0.908046	0.933333	0.983607	0.968254	0.968254	0.966102	0.949153	0.965116	0.87931	0.921875	0.932203	0.8	0.881356	1	0.929825	0.933333	0.9	0.864407	0.916667	0.758621	0.551724	0.482759	0.758621	0.689655	0.586207	0.62069	0.758621	0.655172	0.275862	0.827586	0.586207	0.793103
110	0.954545	0.977011	0.964706	0.954545	1	0.976744	0.83908	0.852273	0.917647	0.898876	0.844444	0.942529	0.866667	0.965909	0.877778	0.931034	0.897727	0.885057	0.922222	0.967213	0.936508	0.968254	0.983051	0.949153	0.953488	0.931034	0.921875	0.915254	0.830769	0.898305	0.983607	0.912281	0.95	0.95	0.881356	0.883333	0.655172	0.62069	0.62069	0.862069	0.793103	0.517241	0.62069	0.655172	0.689655	0.310345	0.862069	0.62069	0.758621
111	0.954545	0.977011	0.976471	0.965909	0.988372	0.988372	0.816092	0.852273	0.917647	0.910112	0.833333	0.942529	0.788889	0.943182	0.866667	0.931034	0.875	0.896552	0.933333	0.983607	0.968254	0.952381	0.983051	0.983051	0.930233	0.931034	0.9375	0.932203	0.815385	0.847458	1	0.947368	0.933333	0.85	0.881356	0.916667	0.793103	0.482759	0.62069	0.827586	0.758621	0.551724	0.551724	0.793103	0.62069	0.310345	0.793103	0.551724	0.689655
112	0.988636	0.977011	0.976471	0.954545	0.988372	0.976744	0.862069	0.863636	0.929412	0.910112	0.888889	0.91954	0.822222	0.954545	0.888889	0.942529	0.897727	0.908046	0.911111	0.983607	0.968254	0.952381	1	0.966102	0.953488	0.948276	0.921875	0.949153	0.8	0.932203	0.983607	0.964912	0.95	0.966667	0.847458	0.866667	0.758621	0.482759	0.517241	0.724138	0.827586	0.517241	0.517241	0.655172	0.724138	0.241379	0.793103	0.517241	0.689655
113	0.954545	0.988506	0.976471	0.943182	1	0.976744	0.793103	0.875	0.917647	0.842697	0.844444	0.954023	0.788889	0.943182	0.866667	0.91954	0.875	0.885057	0.922222	1	0.968254	0.952381	0.949153	0.915254	0.988372	0.896552	0.890625	0.966102	0.8	0.949153	0.95082	0.929825	0.95	0.966667	0.864407	0.85	0.758621	0.482759	0.517241	0.655172	0.724138	0.551724	0.551724	0.689655	0.655172	0.275862	0.689655	0.62069	0.655172
114	0.977273	0.977011	0.952941	0.965909	1	0.965116	0.804598	0.840909	0.917647	0.898876	0.855556	0.942529	0.855556	0.943182	0.877778	0.954023	0.897727	0.908046	0.922222	0.983607	0.984127	0.984127	0.949153	0.932203	0.965116	0.896552	0.90625	0.915254	0.769231	0.898305	0.967213	0.912281	0.95	0.9	0.864407	0.866667	0.793103	0.551724	0.517241	0.758621	0.827586	0.482759	0.551724	0.724138	0.62069	0.172414	0.793103	0.551724	0.724138
115	0.954545	0.965517	0.988235	0.965909	1	0.976744	0.862069	0.852273	0.905882	0.88764	0.822222	0.931034	0.855556	0.954545	0.866667	0.931034	0.897727	0.908046	0.933333	1	0.968254	0.968254	0.983051	0.932203	0.918605	0.87931	0.96875	0.949153	0.784615	0.898305	0.967213	0.929825	0.933333	0.866667	0.864407	0.95	0.655172	0.586207	0.448276	0.724138	0.793103	0.448276	0.482759	0.724138	0.655172	0.37931	0.724138	0.62069	0.689655
116	0.965909	0.977011	0.976471	0.943182	0.976744	0.965116	0.862069	0.863636	0.917647	0.865169	0.877778	0.931034	0.911111	0.920455	0.866667	0.954023	0.875	0.873563	0.933333	0.967213	0.968254	1	0.949153	0.915254	0.930233	0.931034	0.953125	0.915254	0.815385	0.864407	0.967213	0.894737	0.95	0.933333	0.881356	0.9	0.758621	0.586207	0.413793	0.793103	0.862069	0.586207	0.551724	0.655172	0.655172	0.310345	0.724138	0.62069	0.689655
117	0.965909	0.977011	0.976471	0.943182	0.976744	0.976744	0.862069	0.863636	0.917647	0.876404	0.855556	0.942529	0.877778	0.943182	0.866667	0.908046	0.909091	0.91954	0.9	1	0.984127	0.968254	0.949153	0.949153	0.94186	0.948276	0.96875	0.915254	0.784615	0.881356	0.967213	0.947368	0.916667	0.933333	0.915254	0.9	0.758621	0.62069	0.517241	0.62069	0.689655	0.655172	0.758621	0.689655	0.724138	0.413793	0.862069	0.62069	0.689655
118	0.965909	0.977011	0.976471	0.954545	0.976744	0.988372	0.885057	0.840909	0.917647	0.898876	0.855556	0.908046	0.855556	0.977273	0.833333	0.942529	0.897727	0.91954	0.922222	0.967213	0.984127	0.952381	0.966102	0.966102	0.94186	0.913793	0.9375	0.932203	0.846154	0.847458	1	0.877193	0.966667	0.933333	0.915254	0.85	0.724138	0.655172	0.586207	0.689655	0.758621	0.62069	0.551724	0.724138	0.724138	0.344828	0.724138	0.62069	0.655172
119	0.977273	0.988506	0.976471	0.954545	0.965116	0.988372	0.827586	0.863636	0.894118	0.876404	0.833333	0.931034	0.855556	0.977273	0.888889	0.931034	0.875	0.91954	0.911111	0.983607	0.984127	0.904762	0.983051	0.932203	0.953488	0.87931	0.96875	0.932203	0.830769	0.864407	0.967213	0.929825	0.933333	0.9	0.915254	0.866667	0.724138	0.758621	0.551724	0.62069	0.724138	0.551724	0.517241	0.689655	0.689655	0.241379	0.827586	0.517241	0.62069
120	0.943182	0.954023	0.964706	0.954545	0.988372	0.976744	0.816092	0.829545	0.917647	0.853933	0.811111	0.931034	0.822222	0.954545	0.844444	0.91954	0.897727	0.908046	0.922222	0.983607	0.968254	0.936508	0.966102	0.949153	0.94186	0.931034	0.953125	0.915254	0.784615	0.898305	0.983607	0.894737	0.933333	0.883333	0.898305	0.966667	0.793103	0.689655	0.517241	0.827586	0.793103	0.586207	0.586207	0.724138	0.793103	0.310345	0.862069	0.586207	0.724138
121	0.965909	0.988506	0.976471	0.965909	0.988372	0.965116	0.827586	0.806818	0.894118	0.910112	0.8	0.942529	0.9	0.931818	0.877778	0.954023	0.886364	0.896552	0.933333	0.967213	1	0.984127	0.983051	0.915254	0.94186	0.931034	0.9375	0.932203	0.784615	0.881356	0.934426	0.929825	0.933333	0.916667	0.898305	0.916667	0.689655	0.62069	0.551724	0.724138	0.827586	0.517241	0.482759	0.724138	0.586207	0.310345	0.862069	0.517241	0.758621
122	0.977273	0.988506	0.976471	0.954545	1	0.988372	0.850575	0.818182	0.929412	0.876404	0.833333	0.942529	0.866667	0.965909	0.888889	0.942529	0.886364	0.908046	0.933333	0.967213	0.984127	0.968254	0.966102	0.915254	0.965116	0.931034	0.921875	0.915254	0.815385	0.898305	0.967213	0.912281	0.933333	0.85	0.898305	0.933333	0.724138	0.724138	0.482759	0.586207	0.793103	0.586207	0.586207	0.793103	0.689655	0.344828	0.758621	0.551724	0.655172
123	0.977273	0.977011	0.976471	0.954545	0.976744	0.976744	0.83908	0.829545	0.894118	0.910112	0.822222	0.908046	0.8	0.954545	0.877778	0.965517	0.897727	0.908046	0.911111	0.967213	1	0.952381	0.966102	0.898305	0.953488	0.948276	0.953125	0.932203	0.815385	0.932203	0.934426	0.912281	0.933333	0.916667	0.932203	0.966667	0.62069	0.724138	0.551724	0.689655	0.827586	0.551724	0.551724	0.689655	0.62069	0.241379	0.758621	0.517241	0.758621
124	0.954545	0.977011	0.988235	0.965909	0.988372	0.965116	0.804598	0.863636	0.929412	0.921348	0.8	0.91954	0.9	0.965909	0.833333	0.954023	0.886364	0.885057	0.933333	0.983607	0.984127	0.984127	0.966102	0.932203	0.965116	0.931034	0.953125	0.949153	0.830769	0.898305	0.967213	0.912281	0.916667	0.95	0.915254	0.933333	0.62069	0.517241	0.482759	0.827586	0.689655	0.551724	0.482759	0.689655	0.586207	0.275862	0.758621	0.62069	0.62069
125	0.965909	0.954023	0.964706	0.977273	0.988372	0.988372	0.793103	0.852273	0.894118	0.932584	0.8	0.931034	0.888889	0.954545	0.877778	0.931034	0.897727	0.896552	0.933333	0.95082	0.952381	0.952381	0.966102	0.949153	0.94186	0.896552	0.953125	0.932203	0.846154	0.898305	0.934426	0.894737	0.933333	0.883333	0.847458	0.95	0.655172	0.62069	0.448276	0.758621	0.827586	0.62069	0.586207	0.655172	0.655172	0.172414	0.758621	0.62069	0.724138
126	0.965909	0.988506	0.964706	0.965909	0.976744	0.976744	0.816092	0.863636	0.905882	0.910112	0.788889	0.954023	0.888889	0.965909	0.833333	0.942529	0.920455	0.885057	0.933333	1	1	0.984127	0.966102	0.966102	0.94186	0.948276	0.953125	0.932203	0.830769	0.881356	0.934426	0.929825	0.983333	0.916667	0.864407	0.95	0.689655	0.586207	0.517241	0.62069	0.827586	0.551724	0.586207	0.827586	0.655172	0.206897	0.655172	0.62069	0.655172
127	0.977273	0.965517	0.964706	0.954545	0.976744	0.965116	0.804598	0.897727	0.905882	0.932584	0.788889	0.942529	0.888889	0.954545	0.866667	0.942529	0.920455	0.908046	0.922222	0.983607	0.984127	0.968254	0.983051	0.915254	0.94186	0.913793	0.953125	0.949153	0.815385	0.864407	0.934426	0.964912	0.933333	0.9	0.915254	0.966667	0.689655	0.655172	0.482759	0.758621	0.862069	0.551724	0.482759	0.793103	0.62069	0.275862	0.793103	0.551724	0.689655
128	0.977273	0.977011	0.964706	0.977273	0.976744	0.965116	0.793103	0.840909	0.917647	0.898876	0.788889	0.908046	0.888889	0.954545	0.844444	0.977011	0.931818	0.896552	0.933333	1	0.984127	0.984127	0.932203	0.949153	0.953488	0.913793	0.9375	0.949153	0.784615	0.898305	0.983607	0.859649	0.933333	0.95	0.898305	0.95	0.586207	0.655172	0.551724	0.62069	0.689655	0.551724	0.655172	0.793103	0.724138	0.206897	0.689655	0.586207	0.689655
129	0.954545	0.965517	0.952941	0.977273	0.953488	0.965116	0.804598	0.818182	0.917647	0.921348	0.777778	0.954023	0.8	0.931818	0.866667	0.942529	0.897727	0.908046	0.933333	0.967213	1	1	0.966102	0.949153	0.94186	0.931034	0.921875	0.932203	0.815385	0.881356	0.95082	0.947368	0.95	0.9	0.898305	0.966667	0.586207	0.62069	0.586207	0.655172	0.724138	0.448276	0.517241	0.827586	0.758621	0.310345	0.758621	0.62069	0.689655
130	0.965909	0.977011	0.964706	0.977273	0.976744	0.976744	0.816092	0.806818	0.917647	0.955056	0.755556	0.942529	0.788889	0.931818	0.866667	0.931034	0.931818	0.896552	0.922222	0.967213	1	1	0.983051	0.949153	0.988372	0.931034	0.9375	0.932203	0.815385	0.932203	0.967213	0.947368	0.933333	0.9	0.847458	0.933333	0.689655	0.62069	0.517241	0.586207	0.655172	0.517241	0.551724	0.724138	0.689655	0.206897	0.655172	0.724138	0.724138
131	0.965909	0.977011	0.964706	0.977273	0.988372	0.988372	0.827586	0.818182	0.929412	0.921348	0.8	0.954023	0.9	0.954545	0.833333	0.896552	0.897727	0.91954	0.933333	0.983607	0.968254	0.968254	0.966102	0.932203	0.953488	0.896552	0.921875	0.949153	0.846154	0.915254	0.95082	0.964912	0.966667	0.9	0.847458	0.966667	0.724138	0.655172	0.586207	0.551724	0.793103	0.517241	0.551724	0.862069	0.655172	0.275862	0.724138	0.586207	0.689655
132	0.954545	0.988506	0.976471	0.954545	0.988372	0.988372	0.827586	0.829545	0.894118	0.932584	0.788889	0.931034	0.9	0.954545	0.888889	0.896552	0.920455	0.908046	0.933333	0.967213	0.984127	0.936508	0.966102	0.949153	0.94186	0.931034	0.953125	0.949153	0.830769	0.915254	0.967213	0.894737	0.933333	0.9	0.864407	0.983333	0.655172	0.724138	0.551724	0.482759	0.724138	0.551724	0.482759	0.758621	0.62069	0.275862	0.827586	0.551724	0.689655
133	0.965909	0.965517	0.964706	0.977273	0.965116	0.988372	0.781609	0.784091	0.917647	0.921348	0.822222	0.91954	0.811111	0.920455	0.866667	0.931034	0.909091	0.908046	0.922222	1	0.952381	0.952381	0.966102	0.949153	0.953488	0.896552	0.9375	0.915254	0.815385	0.898305	0.967213	0.877193	0.9	0.85	0.864407	0.916667	0.62069	0.724138	0.62069	0.517241	0.758621	0.448276	0.448276	0.758621	0.724138	0.310345	0.793103	0.586207	0.689655
134	0.977273	0.988506	0.964706	0.931818	0.965116	0.988372	0.816092	0.806818	0.905882	0.932584	0.8	0.91954	0.822222	0.977273	0.877778	0.965517	0.920455	0.908046	0.933333	0.967213	0.936508	0.984127	0.983051	0.898305	0.953488	0.913793	0.9375	0.932203	0.815385	0.932203	0.967213	0.894737	0.933333	0.85	0.898305	0.983333	0.689655	0.62069	0.586207	0.586207	0.724138	0.586207	0.586207	0.724138	0.724138	0.310345	0.862069	0.551724	0.62069
135	0.977273	0.977011	0.952941	0.920455	0.976744	0.976744	0.816092	0.806818	0.929412	0.94382	0.777778	0.91954	0.866667	0.988636	0.9	0.91954	0.920455	0.908046	0.922222	0.983607	0.936508	0.984127	0.966102	0.949153	0.953488	0.913793	0.9375	0.949153	0.815385	0.881356	0.967213	0.877193	0.95	0.9	0.881356	0.916667	0.689655	0.655172	0.482759	0.37931	0.655172	0.517241	0.62069	0.827586	0.62069	0.241379	0.793103	0.482759	0.62069
136	0.977273	0.988506	0.976471	0.943182	0.988372	0.988372	0.793103	0.840909	0.917647	0.921348	0.822222	0.908046	0.855556	0.977273	0.855556	0.91954	0.909091	0.885057	0.933333	0.967213	0.968254	0.952381	0.949153	0.915254	0.953488	0.913793	0.921875	0.949153	0.830769	0.932203	0.983607	0.912281	0.966667	0.9	0.864407	0.983333	0.793103	0.724138	0.517241	0.482759	0.827586	0.551724	0.482759	0.827586	0.724138	0.275862	0.724138	0.62069	0.586207
137	0.977273	0.988506	0.976471	0.943182	0.976744	0.965116	0.83908	0.875	0.894118	0.932584	0.8	0.942529	0.911111	0.931818	0.855556	0.954023	0.909091	0.908046	0.922222	0.967213	1	1	0.983051	0.932203	0.953488	0.913793	0.9375	0.949153	0.815385	0.915254	0.95082	0.929825	0.916667	0.9	0.915254	0.95	0.62069	0.724138	0.517241	0.517241	0.793103	0.551724	0.586207	0.758621	0.793103	0.206897	0.724138	0.551724	0.758621
138	0.988636	0.977011	0.964706	0.931818	0.988372	0.976744	0.781609	0.863636	0.905882	0.932584	0.788889	0.965517	0.866667	0.954545	0.855556	0.954023	0.897727	0.91954	0.922222	0.95082	0.952381	0.984127	0.983051	0.915254	0.965116	0.87931	0.921875	0.966102	0.846154	0.881356	0.918033	0.877193	0.966667	0.9	0.881356	0.916667	0.689655	0.655172	0.586207	0.586207	0.827586	0.551724	0.517241	0.862069	0.758621	0.241379	0.758621	0.551724	0.655172
139	0.954545	0.977011	0.976471	0.931818	0.988372	0.976744	0.793103	0.852273	0.894118	0.921348	0.8	0.91954	0.888889	0.954545	0.855556	0.965517	0.909091	0.908046	0.922222	0.901639	0.952381	0.984127	0.949153	0.915254	0.94186	0.87931	0.921875	0.949153	0.8	0.864407	0.95082	0.929825	0.983333	0.9	0.881356	0.933333	0.62069	0.62069	0.517241	0.413793	0.862069	0.586207	0.517241	0.724138	0.724138	0.172414	0.689655	0.551724	0.689655
140	0.977273	0.977011	0.964706	0.954545	0.976744	0.988372	0.816092	0.875	0.905882	0.955056	0.833333	0.942529	0.833333	0.977273	0.877778	0.885057	0.920455	0.896552	0.911111	0.967213	0.984127	0.936508	0.949153	0.898305	0.918605	0.913793	0.984375	0.949153	0.846154	0.915254	0.934426	0.964912	0.933333	0.883333	0.915254	0.983333	0.655172	0.655172	0.551724	0.517241	0.896552	0.551724	0.62069	0.827586	0.793103	0.172414	0.793103	0.517241	0.689655
141	0.977273	0.988506	0.964706	0.965909	0.988372	0.976744	0.827586	0.840909	0.894118	0.955056	0.811111	0.954023	0.844444	0.954545	0.866667	0.91954	0.931818	0.896552	0.911111	0.967213	0.968254	0.984127	0.983051	0.949153	0.953488	0.913793	0.96875	0.932203	0.846154	0.881356	0.868852	0.982456	0.933333	0.933333	0.881356	0.916667	0.793103	0.689655	0.551724	0.689655	0.827586	0.551724	0.551724	0.793103	0.758621	0.206897	0.827586	0.551724	0.655172
142	0.965909	0.988506	0.964706	0.943182	0.965116	0.965116	0.850575	0.863636	0.905882	0.932584	0.866667	0.954023	0.822222	0.965909	0.877778	0.908046	0.920455	0.91954	0.9	0.967213	0.920635	0.968254	0.966102	0.932203	0.953488	0.896552	0.953125	0.932203	0.8	0.898305	0.95082	0.947368	0.95	0.95	0.881356	0.983333	0.586207	0.758621	0.551724	0.62069	0.931034	0.517241	0.482759	0.827586	0.758621	0.275862	0.689655	0.551724	0.724138
143	0.965909	0.977011	0.964706	0.943182	0.988372	0.976744	0.816092	0.852273	0.894118	0.94382	0.8	0.942529	0.855556	0.954545	0.855556	0.908046	0.943182	0.908046	0.911111	0.967213	0.920635	0.984127	0.966102	0.966102	0.953488	0.862069	0.9375	0.949153	0.815385	0.915254	0.868852	0.947368	0.933333	0.933333	0.864407	0.983333	0.827586	0.758621	0.551724	0.586207	0.862069	0.551724	0.586207	0.793103	0.758621	0.310345	0.724138	0.517241	0.758621
144	0.965909	0.977011	0.964706	0.954545	0.976744	0.976744	0.827586	0.852273	0.894118	0.94382	0.788889	0.908046	0.833333	0.954545	0.844444	0.896552	0.931818	0.908046	0.911111	0.967213	0.936508	0.968254	0.983051	0.898305	0.965116	0.913793	0.921875	0.949153	0.8	0.813559	0.95082	0.947368	1	0.966667	0.864407	0.933333	0.724138	0.758621	0.551724	0.482759	0.862069	0.551724	0.551724	0.724138	0.724138	0.241379	0.827586	0.586207	0.724138
145	0.988636	0.988506	0.976471	0.943182	0.988372	0.988372	0.781609	0.909091	0.870588	0.94382	0.788889	0.908046	0.833333	0.931818	0.844444	0.942529	0.920455	0.908046	0.922222	0.95082	0.952381	0.984127	0.966102	0.949153	0.953488	0.896552	0.921875	0.966102	0.8	0.932203	0.967213	0.947368	0.933333	0.966667	0.898305	0.983333	0.758621	0.724138	0.551724	0.517241	0.827586	0.551724	0.586207	0.827586	0.758621	0.206897	0.689655	0.517241	0.724138
146	0.954545	0.977011	0.964706	0.931818	0.988372	0.965116	0.862069	0.852273	0.894118	0.966292	0.788889	0.896552	0.9	0.977273	0.877778	0.931034	0.943182	0.908046	0.922222	1	0.952381	0.984127	0.966102	0.949153	0.953488	0.913793	0.90625	0.949153	0.830769	0.898305	0.868852	0.947368	0.983333	0.966667	0.864407	0.966667	0.724138	0.655172	0.551724	0.655172	0.827586	0.551724	0.517241	0.862069	0.827586	0.172414	0.793103	0.482759	0.758621
147	0.954545	0.965517	0.964706	0.931818	0.976744	0.965116	0.827586	0.829545	0.894118	0.955056	0.8	0.91954	0.833333	0.977273	0.844444	0.965517	0.931818	0.908046	0.922222	0.934426	0.968254	1	0.966102	0.898305	0.953488	0.896552	0.9375	0.949153	0.815385	0.898305	0.95082	0.929825	0.966667	0.966667	0.864407	0.916667	0.586207	0.62069	0.517241	0.586207	0.758621	0.586207	0.586207	0.724138	0.655172	0.241379	0.827586	0.517241	0.724138
148	0.988636	0.977011	0.976471	0.931818	0.988372	0.976744	0.83908	0.806818	0.917647	0.966292	0.833333	0.908046	0.822222	0.931818	0.877778	0.965517	0.954545	0.908046	0.911111	0.95082	0.920635	0.968254	0.966102	0.949153	0.94186	0.862069	0.953125	0.932203	0.784615	0.932203	0.95082	0.964912	1	0.966667	0.864407	0.9	0.62069	0.655172	0.586207	0.586207	0.827586	0.448276	0.586207	0.758621	0.793103	0.310345	0.827586	0.586207	0.586207
149	0.988636	0.977011	0.976471	0.920455	0.976744	0.988372	0.804598	0.840909	0.882353	0.955056	0.8	0.896552	0.788889	0.954545	0.888889	0.977011	0.943182	0.908046	0.922222	0.983607	0.952381	1	1	0.932203	0.953488	0.896552	0.9375	0.932203	0.815385	0.898305	0.934426	0.929825	0.983333	0.966667	0.881356	0.95	0.655172	0.724138	0.586207	0.551724	0.827586	0.517241	0.551724	0.758621	0.724138	0.310345	0.724138	0.551724	0.724138
150	0.954545	0.977011	0.988235	0.943182	0.988372	0.976744	0.770115	0.875	0.905882	0.977528	0.822222	0.908046	0.811111	0.931818	0.866667	0.988506	0.943182	0.885057	0.911111	0.967213	0.936508	0.984127	0.983051	0.949153	0.94186	0.896552	0.921875	0.949153	0.815385	0.881356	0.95082	0.947368	0.95	0.983333	0.881356	0.916667	0.689655	0.758621	0.62069	0.551724	0.724138	0.586207	0.586207	0.758621	0.62069	0.275862	0.758621	0.517241	0.724138
151	0.977273	0.977011	0.964706	0.931818	1	0.976744	0.83908	0.863636	0.894118	0.955056	0.788889	0.896552	0.766667	0.954545	0.877778	0.931034	0.943182	0.896552	0.9	0.967213	0.920635	0.984127	1	0.949153	0.953488	0.965517	0.921875	0.949153	0.8	0.915254	0.95082	0.964912	0.916667	0.966667	0.898305	0.95	0.689655	0.62069	0.62069	0.655172	0.827586	0.517241	0.551724	0.724138	0.689655	0.206897	0.724138	0.551724	0.724138
152	0.988636	0.977011	0.964706	0.931818	0.988372	0.965116	0.793103	0.909091	0.894118	0.921348	0.822222	0.908046	0.822222	0.965909	0.855556	0.977011	0.931818	0.896552	0.911111	0.967213	0.920635	0.984127	0.966102	0.932203	0.94186	0.948276	0.921875	0.949153	0.846154	0.881356	0.918033	0.964912	0.933333	0.95	0.898305	0.95	0.758621	0.689655	0.655172	0.655172	0.827586	0.551724	0.551724	0.724138	0.758621	0.275862	0.724138	0.517241	0.62069
153	0.977273	0.977011	0.964706	0.943182	0.976744	0.976744	0.816092	0.875	0.905882	0.94382	0.788889	0.908046	0.844444	0.965909	0.888889	0.965517	0.954545	0.908046	0.888889	0.934426	0.920635	0.952381	0.949153	0.949153	0.918605	0.931034	0.921875	0.949153	0.815385	0.932203	1	0.947368	0.95	0.966667	0.864407	0.933333	0.758621	0.482759	0.689655	0.586207	0.827586	0.517241	0.586207	0.758621	0.793103	0.206897	0.793103	0.586207	0.758621
154	1	0.977011	0.952941	0.931818	0.988372	0.965116	0.804598	0.886364	0.858824	0.921348	0.855556	0.896552	0.811111	0.954545	0.833333	0.988506	0.931818	0.908046	0.922222	0.934426	0.904762	0.984127	0.983051	0.915254	0.930233	0.948276	0.90625	0.949153	0.815385	0.881356	0.983607	0.929825	0.916667	0.966667	0.915254	0.966667	0.689655	0.689655	0.655172	0.655172	0.896552	0.551724	0.551724	0.758621	0.793103	0.241379	0.655172	0.551724	0.758621
155	0.977273	0.988506	0.952941	0.931818	0.976744	0.976744	0.827586	0.852273	0.870588	0.921348	0.8	0.885057	0.855556	0.954545	0.877778	0.931034	0.943182	0.908046	0.933333	0.967213	0.904762	0.968254	0.966102	0.949153	0.94186	0.965517	0.9375	0.932203	0.8	0.915254	0.934426	0.947368	0.95	0.966667	0.898305	0.983333	0.724138	0.724138	0.793103	0.655172	0.793103	0.551724	0.62069	0.724138	0.793103	0.241379	0.724138	0.517241	0.655172
156	0.965909	0.965517	0.964706	0.954545	0.988372	0.965116	0.804598	0.852273	0.870588	0.966292	0.844444	0.885057	0.788889	0.965909	0.877778	0.931034	0.943182	0.908046	0.922222	1	0.920635	1	0.932203	0.949153	0.930233	0.965517	0.953125	0.932203	0.846154	0.932203	0.95082	0.947368	0.916667	0.966667	0.898305	0.95	0.827586	0.724138	0.62069	0.655172	0.827586	0.517241	0.62069	0.724138	0.827586	0.275862	0.793103	0.62069	0.62069
157	0.965909	0.988506	0.964706	0.909091	0.976744	0.976744	0.793103	0.840909	0.870588	0.910112	0.811111	0.91954	0.755556	0.954545	0.855556	0.931034	0.931818	0.896552	0.922222	0.967213	0.920635	0.968254	0.983051	0.932203	0.953488	0.948276	0.9375	0.949153	0.8	0.932203	0.95082	0.982456	0.966667	0.966667	0.915254	0.983333	0.689655	0.827586	0.586207	0.655172	0.827586	0.517241	0.551724	0.793103	0.758621	0.206897	0.758621	0.517241	0.689655
158	0.977273	0.977011	0.964706	0.920455	0.976744	0.965116	0.793103	0.818182	0.882353	0.94382	0.788889	0.908046	0.822222	0.965909	0.888889	0.931034	0.943182	0.908046	0.922222	0.934426	0.968254	0.904762	0.966102	0.949153	0.953488	0.896552	0.953125	0.949153	0.784615	0.881356	0.967213	0.982456	0.933333	0.966667	0.949153	0.983333	0.655172	0.758621	0.586207	0.586207	0.793103	0.551724	0.586207	0.793103	0.793103	0.206897	0.655172	0.586207	0.724138
159	0.977273	0.977011	0.976471	0.909091	1	0.965116	0.770115	0.863636	0.858824	0.932584	0.855556	0.908046	0.844444	0.954545	0.855556	0.931034	0.943182	0.908046	0.922222	0.983607	0.84127	0.984127	0.983051	0.915254	0.953488	0.948276	0.953125	0.932203	0.753846	0.898305	0.918033	0.964912	0.9	0.983333	0.915254	0.983333	0.689655	0.758621	0.655172	0.689655	0.724138	0.551724	0.551724	0.758621	0.724138	0.241379	0.655172	0.517241	0.724138
160	0.965909	0.977011	0.964706	0.909091	1	0.976744	0.781609	0.875	0.858824	0.910112	0.833333	0.91954	0.811111	0.988636	0.866667	0.931034	0.931818	0.908046	0.933333	0.95082	0.920635	0.968254	1	0.915254	0.930233	0.965517	0.9375	0.932203	0.8	0.881356	0.901639	0.947368	0.916667	0.983333	0.932203	0.983333	0.793103	0.689655	0.62069	0.689655	0.827586	0.586207	0.586207	0.724138	0.758621	0.275862	0.724138	0.586207	0.586207
161	0.977273	0.977011	0.964706	0.897727	0.988372	0.976744	0.83908	0.863636	0.894118	0.932584	0.822222	0.885057	0.844444	0.943182	0.844444	0.965517	0.943182	0.91954	0.922222	0.967213	0.920635	0.952381	0.983051	0.932203	0.94186	0.931034	0.9375	0.949153	0.753846	0.932203	0.934426	0.947368	0.916667	0.966667	0.898305	0.95	0.724138	0.655172	0.62069	0.62069	0.724138	0.551724	0.62069	0.758621	0.827586	0.275862	0.62069	0.655172	0.689655
162	0.977273	0.977011	0.964706	0.920455	0.976744	0.988372	0.816092	0.829545	0.858824	0.898876	0.8	0.908046	0.822222	0.965909	0.866667	0.931034	0.931818	0.908046	0.922222	0.967213	0.920635	0.968254	0.949153	0.932203	0.953488	0.896552	0.9375	0.932203	0.769231	0.915254	0.95082	0.929825	0.916667	0.95	0.915254	0.983333	0.724138	0.724138	0.586207	0.655172	0.758621	0.586207	0.551724	0.689655	0.758621	0.172414	0.586207	0.551724	0.689655
163	0.977273	0.965517	0.964706	0.909091	0.976744	0.988372	0.83908	0.863636	0.882353	0.898876	0.8	0.885057	0.833333	0.965909	0.866667	0.954023	0.943182	0.873563	0.944444	0.983607	0.968254	0.952381	0.983051	0.932203	0.965116	0.87931	0.9375	0.915254	0.753846	0.932203	0.885246	0.964912	0.95	0.966667	0.898305	0.983333	0.724138	0.724138	0.586207	0.62069	0.793103	0.517241	0.586207	0.689655	0.724138	0.172414	0.689655	0.62069	0.655172
164	0.954545	0.988506	0.964706	0.909091	1	0.965116	0.827586	0.829545	0.882353	0.88764	0.833333	0.908046	0.844444	0.965909	0.844444	0.931034	0.943182	0.908046	0.933333	0.934426	0.904762	0.920635	0.966102	0.949153	0.953488	0.896552	0.9375	0.898305	0.830769	0.915254	0.934426	0.947368	0.966667	0.916667	0.898305	0.95	0.793103	0.758621	0.62069	0.62069	0.689655	0.62069	0.586207	0.724138	0.758621	0.206897	0.586207	0.551724	0.62069
165	0.954545	0.977011	0.964706	0.920455	0.988372	0.988372	0.804598	0.806818	0.858824	0.898876	0.811111	0.908046	0.822222	0.920455	0.833333	0.988506	0.943182	0.885057	0.933333	0.934426	0.920635	0.904762	0.949153	0.949153	0.94186	0.948276	0.90625	0.966102	0.8	0.898305	0.967213	0.947368	0.95	0.95	0.881356	0.983333	0.724138	0.758621	0.655172	0.62069	0.827586	0.551724	0.586207	0.758621	0.724138	0.172414	0.724138	0.517241	0.689655
166	0.954545	0.977011	0.976471	0.909091	1	0.965116	0.793103	0.852273	0.870588	0.865169	0.822222	0.908046	0.844444	0.954545	0.866667	0.977011	0.943182	0.896552	0.922222	0.983607	0.952381	0.952381	0.983051	0.949153	0.953488	0.948276	0.9375	0.966102	0.830769	0.915254	0.934426	0.947368	0.966667	0.966667	0.881356	0.983333	0.793103	0.724138	0.62069	0.62069	0.724138	0.448276	0.586207	0.724138	0.758621	0.241379	0.655172	0.517241	0.758621
167	0.965909	0.965517	0.964706	0.909091	0.976744	0.988372	0.827586	0.829545	0.858824	0.88764	0.8	0.896552	0.844444	0.965909	0.833333	0.988506	0.943182	0.908046	0.9	0.967213	0.968254	0.952381	0.966102	0.949153	0.953488	0.948276	0.9375	0.949153	0.815385	0.915254	0.885246	0.947368	0.983333	0.966667	0.881356	0.983333	0.758621	0.689655	0.62069	0.551724	0.827586	0.586207	0.482759	0.758621	0.758621	0.275862	0.655172	0.482759	0.655172
168	0.965909	0.977011	0.964706	0.931818	0.976744	0.953488	0.816092	0.829545	0.858824	0.898876	0.8	0.908046	0.844444	0.977273	0.844444	0.91954	0.943182	0.908046	0.933333	0.967213	0.920635	0.968254	0.966102	0.949153	0.94186	0.948276	0.921875	0.949153	0.815385	0.915254	0.868852	0.964912	0.966667	0.966667	0.898305	0.95	0.793103	0.689655	0.551724	0.517241	0.827586	0.586207	0.586207	0.689655	0.689655	0.206897	0.689655	0.448276	0.655172
169	0.943182	0.977011	0.976471	0.931818	0.976744	0.965116	0.873563	0.772727	0.847059	0.876404	0.788889	0.91954	0.822222	0.965909	0.855556	0.896552	0.943182	0.908046	0.933333	0.918033	0.920635	0.936508	0.949153	0.932203	0.976744	0.931034	0.9375	0.915254	0.784615	0.966102	0.934426	0.982456	0.983333	0.966667	0.881356	0.983333	0.758621	0.724138	0.62069	0.517241	0.793103	0.586207	0.655172	0.689655	0.689655	0.275862	0.758621	0.482759	0.689655
170	0.965909	0.965517	0.964706	0.931818	0.988372	0.953488	0.804598	0.75	0.835294	0.88764	0.833333	0.896552	0.855556	0.954545	0.877778	0.908046	0.954545	0.908046	0.933333	1	0.968254	0.952381	0.949153	0.949153	0.94186	0.913793	0.9375	0.949153	0.8	0.932203	1	0.964912	0.983333	0.983333	0.881356	0.95	0.724138	0.689655	0.62069	0.586207	0.896552	0.586207	0.551724	0.827586	0.689655	0.206897	0.758621	0.448276	0.62069
171	0.954545	0.977011	0.952941	0.931818	0.988372	0.976744	0.827586	0.761364	0.858824	0.910112	0.811111	0.885057	0.822222	0.965909	0.844444	0.91954	0.943182	0.908046	0.933333	0.967213	0.904762	0.968254	0.949153	0.949153	0.94186	0.965517	0.9375	0.932203	0.784615	0.915254	0.885246	0.947368	0.966667	0.933333	0.881356	0.95	0.793103	0.793103	0.655172	0.551724	0.758621	0.551724	0.551724	0.793103	0.793103	0.206897	0.758621	0.448276	0.724138
172	0.965909	0.965517	0.964706	0.943182	0.988372	0.976744	0.804598	0.761364	0.858824	0.898876	0.811111	0.908046	0.844444	0.954545	0.855556	0.896552	0.943182	0.896552	0.933333	0.983607	0.952381	0.968254	0.949153	0.949153	0.94186	0.931034	0.9375	0.949153	0.815385	0.915254	0.885246	0.964912	0.983333	0.95	0.898305	0.983333	0.758621	0.793103	0.586207	0.517241	0.758621	0.586207	0.517241	0.896552	0.689655	0.310345	0.689655	0.482759	0.689655
173	0.954545	0.977011	0.964706	0.931818	0.976744	0.988372	0.804598	0.784091	0.882353	0.876404	0.877778	0.908046	0.822222	0.977273	0.844444	0.908046	0.954545	0.896552	0.922222	0.983607	0.904762	0.952381	0.932203	0.949153	0.94186	0.948276	0.9375	0.932203	0.815385	0.898305	0.885246	0.964912	0.966667	0.966667	0.915254	0.933333	0.793103	0.758621	0.62069	0.586207	0.793103	0.517241	0.551724	0.793103	0.655172	0.137931	0.793103	0.62069	0.586207
174	0.965909	0.988506	0.952941	0.931818	0.988372	0.988372	0.793103	0.772727	0.858824	0.910112	0.811111	0.896552	0.777778	0.977273	0.833333	0.91954	0.931818	0.908046	0.922222	1	0.873016	0.984127	0.966102	0.949153	0.930233	0.931034	0.921875	0.949153	0.815385	0.915254	0.918033	0.964912	0.916667	0.983333	0.932203	0.933333	0.758621	0.758621	0.655172	0.586207	0.793103	0.586207	0.655172	0.793103	0.758621	0.206897	0.724138	0.517241	0.655172
175	0.965909	0.965517	0.964706	0.943182	0.976744	0.976744	0.781609	0.761364	0.858824	0.898876	0.822222	0.908046	0.833333	0.954545	0.833333	0.942529	0.931818	0.908046	0.911111	0.967213	0.952381	0.952381	0.949153	0.949153	0.94186	0.965517	0.90625	0.949153	0.815385	0.915254	0.901639	0.982456	0.95	0.95	0.915254	0.916667	0.793103	0.724138	0.655172	0.586207	0.793103	0.655172	0.62069	0.758621	0.586207	0.206897	0.758621	0.517241	0.655172
176	0.965909	0.977011	0.976471	0.931818	0.976744	0.988372	0.770115	0.738636	0.858824	0.94382	0.833333	0.908046	0.811111	0.988636	0.888889	0.862069	0.931818	0.896552	0.911111	0.983607	0.920635	0.952381	0.966102	0.949153	0.965116	0.948276	0.921875	0.932203	0.784615	0.949153	0.934426	0.982456	0.983333	0.983333	0.881356	0.95	0.827586	0.724138	0.62069	0.551724	0.896552	0.586207	0.551724	0.793103	0.827586	0.206897	0.724138	0.655172	0.689655
177	0.965909	0.977011	0.964706	0.920455	0.976744	0.976744	0.758621	0.727273	0.858824	0.955056	0.777778	0.908046	0.788889	0.965909	0.844444	0.873563	0.954545	0.908046	0.933333	0.983607	0.873016	0.968254	0.966102	0.966102	0.976744	0.948276	0.921875	0.864407	0.815385	0.949153	0.967213	0.982456	0.95	0.966667	0.932203	0.933333	0.758621	0.724138	0.655172	0.586207	0.689655	0.551724	0.517241	0.827586	0.689655	0.241379	0.655172	0.551724	0.724138
178	0.954545	0.977011	0.964706	0.943182	1	0.965116	0.793103	0.761364	0.882353	0.910112	0.833333	0.896552	0.822222	0.943182	0.822222	0.91954	0.943182	0.908046	0.911111	0.967213	0.84127	0.952381	0.966102	0.932203	0.976744	0.931034	0.921875	0.949153	0.784615	0.881356	0.967213	0.982456	0.966667	0.983333	0.932203	0.95	0.793103	0.724138	0.62069	0.551724	0.655172	0.586207	0.517241	0.689655	0.689655	0.206897	0.655172	0.517241	0.724138
179	0.943182	1	0.952941	0.931818	1	0.976744	0.793103	0.75	0.858824	0.876404	0.811111	0.896552	0.8	0.954545	0.844444	0.942529	0.943182	0.91954	0.922222	0.967213	0.857143	0.952381	0.949153	0.966102	0.953488	0.896552	0.921875	0.949153	0.784615	0.915254	0.901639	0.947368	0.966667	0.95	0.898305	0.95	0.758621	0.724138	0.655172	0.482759	0.896552	0.551724	0.551724	0.724138	0.517241	0.241379	0.724138	0.586207	0.689655
180	0.965909	0.977011	0.964706	0.931818	0.988372	0.965116	0.781609	0.772727	0.858824	0.898876	0.811111	0.908046	0.833333	0.954545	0.855556	0.931034	0.931818	0.91954	0.933333	0.918033	0.888889	0.952381	0.932203	0.949153	0.976744	0.913793	0.90625	0.898305	0.830769	0.881356	0.885246	0.929825	0.966667	0.95	0.898305	0.983333	0.758621	0.758621	0.62069	0.551724	0.758621	0.586207	0.482759	0.724138	0.655172	0.206897	0.793103	0.413793	0.689655
181	0.965909	0.954023	0.952941	0.920455	0.965116	0.976744	0.793103	0.772727	0.870588	0.876404	0.811111	0.896552	0.788889	0.988636	0.844444	0.965517	0.943182	0.942529	0.922222	0.967213	0.84127	0.984127	0.966102	0.949153	0.953488	0.913793	0.921875	0.881356	0.830769	0.915254	0.934426	0.947368	0.966667	0.966667	0.881356	0.983333	0.758621	0.689655	0.62069	0.482759	0.758621	0.586207	0.586207	0.689655	0.689655	0.241379	0.758621	0.448276	0.689655
182	0.965909	0.988506	0.964706	0.931818	0.976744	0.976744	0.770115	0.738636	0.858824	0.876404	0.777778	0.908046	0.788889	0.977273	0.844444	0.91954	0.954545	0.91954	0.933333	0.967213	0.857143	1	0.932203	0.932203	0.930233	0.913793	0.921875	0.898305	0.815385	0.966102	0.918033	0.982456	0.933333	0.966667	0.881356	0.983333	0.862069	0.724138	0.655172	0.482759	0.758621	0.655172	0.586207	0.793103	0.62069	0.172414	0.758621	0.413793	0.655172
183	0.954545	0.988506	0.976471	0.931818	0.988372	0.988372	0.827586	0.772727	0.858824	0.876404	0.877778	0.908046	0.8	0.965909	0.922222	0.91954	0.943182	0.908046	0.911111	1	0.920635	1	0.949153	0.949153	0.953488	0.896552	0.921875	0.932203	0.8	0.881356	0.901639	0.982456	0.983333	0.966667	0.881356	0.933333	0.689655	0.724138	0.62069	0.517241	0.827586	0.62069	0.551724	0.827586	0.724138	0.206897	0.689655	0.413793	0.724138
184	0.965909	0.988506	0.952941	0.943182	0.976744	0.988372	0.793103	0.761364	0.905882	0.865169	0.822222	0.908046	0.822222	0.954545	0.877778	0.908046	0.943182	0.908046	0.944444	0.95082	0.984127	0.968254	0.949153	0.932203	0.976744	0.896552	0.921875	0.949153	0.784615	0.881356	1	0.964912	0.95	0.983333	0.864407	0.983333	0.689655	0.758621	0.689655	0.551724	0.724138	0.586207	0.482759	0.689655	0.655172	0.206897	0.62069	0.37931	0.793103
185	0.965909	0.965517	0.976471	0.909091	0.988372	0.976744	0.770115	0.772727	0.905882	0.876404	0.788889	0.908046	0.833333	0.965909	0.855556	0.942529	0.920455	0.896552	0.911111	0.95082	0.84127	0.952381	1	0.966102	0.976744	0.896552	0.90625	0.932203	0.830769	0.881356	0.967213	0.947368	0.966667	0.966667	0.847458	0.95	0.724138	0.689655	0.689655	0.482759	0.689655	0.586207	0.517241	0.724138	0.689655	0.137931	0.827586	0.413793	0.655172
186	0.954545	0.977011	0.964706	0.931818	0.988372	0.976744	0.770115	0.761364	0.835294	0.853933	0.788889	0.896552	0.8	0.954545	0.855556	0.954023	0.931818	0.896552	0.955556	0.95082	0.904762	0.968254	0.949153	0.932203	0.953488	0.896552	0.921875	0.932203	0.815385	0.881356	0.885246	0.947368	0.983333	0.916667	0.898305	0.883333	0.793103	0.655172	0.655172	0.482759	0.758621	0.62069	0.551724	0.793103	0.62069	0.103448	0.793103	0.37931	0.551724
187	0.965909	0.977011	0.952941	0.920455	0.988372	0.976744	0.816092	0.806818	0.894118	0.88764	0.8	0.908046	0.788889	0.977273	0.866667	0.931034	0.920455	0.908046	0.911111	0.983607	0.857143	0.952381	0.949153	0.949153	0.965116	0.896552	0.921875	0.949153	0.815385	0.881356	0.852459	0.964912	0.983333	0.966667	0.864407	0.95	0.724138	0.758621	0.586207	0.517241	0.724138	0.551724	0.655172	0.793103	0.689655	0.241379	0.827586	0.344828	0.655172
188	0.965909	0.977011	0.952941	0.931818	1	1	0.793103	0.784091	0.894118	0.898876	0.822222	0.896552	0.788889	0.965909	0.844444	0.931034	0.920455	0.908046	0.933333	0.967213	0.936508	0.952381	0.932203	0.949153	0.94186	0.931034	0.96875	0.932203	0.815385	0.881356	0.901639	0.947368	0.966667	0.983333	0.847458	0.95	0.689655	0.689655	0.689655	0.413793	0.862069	0.482759	0.586207	0.724138	0.586207	0.241379	0.758621	0.344828	0.62069
189	0.965909	0.965517	0.952941	0.931818	1	0.988372	0.758621	0.806818	0.905882	0.88764	0.777778	0.896552	0.766667	0.977273	0.866667	0.954023	0.931818	0.896552	0.922222	0.967213	0.936508	0.936508	0.949153	0.949153	0.953488	0.896552	0.921875	0.949153	0.784615	0.881356	0.918033	0.964912	0.966667	0.983333	0.864407	0.95	0.689655	0.655172	0.655172	0.482759	0.758621	0.448276	0.586207	0.758621	0.689655	0.206897	0.724138	0.37931	0.655172
190	0.977273	0.965517	0.964706	0.920455	0.976744	0.965116	0.827586	0.795455	0.894118	0.865169	0.766667	0.91954	0.822222	0.965909	0.822222	0.931034	0.931818	0.896552	0.922222	0.967213	0.904762	0.952381	0.915254	0.949153	0.953488	0.913793	0.921875	0.949153	0.830769	0.881356	0.95082	0.964912	0.966667	0.966667	0.915254	0.983333	0.724138	0.724138	0.62069	0.482759	0.758621	0.413793	0.551724	0.758621	0.793103	0.206897	0.724138	0.344828	0.655172
191	0.965909	0.977011	0.964706	0.920455	1	0.976744	0.827586	0.840909	0.894118	0.932584	0.8	0.908046	0.822222	0.977273	0.855556	0.942529	0.909091	0.896552	0.933333	0.967213	0.936508	0.920635	0.932203	0.932203	0.94186	0.965517	0.90625	0.932203	0.830769	0.881356	0.901639	0.947368	0.966667	0.966667	0.881356	0.95	0.758621	0.724138	0.689655	0.551724	0.827586	0.517241	0.586207	0.758621	0.724138	0.206897	0.724138	0.37931	0.62069
192	0.965909	0.954023	0.964706	0.943182	0.976744	0.976744	0.781609	0.795455	0.894118	0.865169	0.8	0.908046	0.833333	0.965909	0.877778	0.942529	0.954545	0.908046	0.933333	0.967213	0.968254	0.968254	0.932203	0.949153	0.953488	0.913793	0.90625	0.949153	0.8	0.881356	0.901639	0.982456	0.95	0.966667	0.898305	0.95	0.689655	0.724138	0.724138	0.517241	0.724138	0.482759	0.586207	0.724138	0.689655	0.137931	0.758621	0.310345	0.655172
193	0.965909	0.988506	0.976471	0.931818	0.976744	0.976744	0.83908	0.795455	0.894118	0.910112	0.811111	0.896552	0.833333	0.954545	0.866667	0.908046	0.931818	0.908046	0.922222	0.95082	0.904762	0.968254	0.932203	0.949153	0.930233	0.948276	0.921875	0.881356	0.784615	0.881356	0.934426	0.912281	0.966667	0.966667	0.898305	0.933333	0.724138	0.724138	0.689655	0.413793	0.793103	0.62069	0.62069	0.758621	0.724138	0.137931	0.827586	0.241379	0.655172
194	0.943182	0.942529	0.964706	0.943182	0.953488	0.976744	0.827586	0.784091	0.894118	0.853933	0.811111	0.908046	0.855556	0.977273	0.877778	0.931034	0.931818	0.896552	0.911111	0.967213	0.968254	0.968254	0.966102	0.949153	0.94186	0.896552	0.90625	0.949153	0.815385	0.864407	0.934426	0.964912	0.966667	0.966667	0.864407	0.9	0.689655	0.62069	0.655172	0.517241	0.862069	0.586207	0.586207	0.862069	0.689655	0.241379	0.793103	0.344828	0.62069
195	0.965909	0.988506	0.952941	0.931818	0.976744	0.965116	0.781609	0.806818	0.894118	0.853933	0.777778	0.885057	0.811111	0.965909	0.855556	0.931034	0.920455	0.908046	0.922222	0.967213	0.952381	0.968254	0.915254	0.966102	0.94186	0.948276	0.890625	0.932203	0.815385	0.881356	0.852459	0.947368	0.966667	0.983333	0.898305	0.966667	0.689655	0.586207	0.689655	0.482759	0.827586	0.551724	0.62069	0.793103	0.724138	0.172414	0.862069	0.37931	0.689655
196	0.943182	0.977011	0.941176	0.954545	0.988372	0.976744	0.770115	0.784091	0.894118	0.842697	0.822222	0.908046	0.788889	0.977273	0.9	0.873563	0.943182	0.908046	0.911111	0.95082	0.904762	0.968254	0.983051	0.949153	0.94186	0.913793	0.90625	0.915254	0.8	0.881356	0.95082	0.947368	0.966667	0.983333	0.898305	0.95	0.724138	0.724138	0.62069	0.448276	0.758621	0.551724	0.517241	0.689655	0.793103	0.172414	0.793103	0.344828	0.793103
197	0.954545	0.988506	0.988235	0.931818	0.988372	0.976744	0.781609	0.795455	0.894118	0.876404	0.811111	0.908046	0.822222	0.954545	0.877778	0.850575	0.920455	0.896552	0.944444	0.967213	0.968254	0.984127	0.949153	0.949153	0.965116	0.931034	0.921875	0.915254	0.784615	0.932203	0.967213	0.982456	0.966667	0.95	0.881356	0.966667	0.758621	0.689655	0.724138	0.448276	0.827586	0.551724	0.655172	0.689655	0.758621	0.206897	0.793103	0.37931	0.655172
198	0.954545	0.988506	0.964706	0.931818	0.976744	0.965116	0.862069	0.806818	0.905882	0.88764	0.777778	0.896552	0.811111	0.965909	0.877778	0.896552	0.897727	0.896552	0.922222	0.918033	0.952381	0.984127	1	0.949153	0.918605	0.913793	0.921875	0.915254	0.784615	0.898305	0.868852	0.982456	0.983333	0.983333	0.881356	0.9	0.724138	0.724138	0.724138	0.413793	0.793103	0.448276	0.62069	0.689655	0.827586	0.206897	0.793103	0.344828	0.758621
199	0.965909	0.965517	0.964706	0.920455	0.988372	0.976744	0.827586	0.784091	0.894118	0.88764	0.844444	0.908046	0.811111	0.965909	0.866667	0.862069	0.943182	0.896552	0.922222	0.967213	0.920635	0.936508	1	0.932203	0.953488	0.896552	0.9375	0.847458	0.753846	0.898305	0.901639	0.964912	0.983333	0.983333	0.898305	0.933333	0.689655	0.689655	0.689655	0.448276	0.793103	0.413793	0.517241	0.689655	0.827586	0.206897	0.793103	0.310345	0.724138
200	0.965909	0.965517	0.964706	0.909091	0.976744	0.976744	0.804598	0.761364	0.894118	0.865169	0.788889	0.896552	0.822222	0.954545	0.911111	0.885057	0.920455	0.908046	0.933333	1	0.920635	0.984127	0.966102	0.915254	0.953488	0.982759	0.921875	0.915254	0.815385	0.898305	0.95082	0.964912	0.95	0.933333	0.898305	0.9	0.758621	0.758621	0.62069	0.37931	0.724138	0.448276	0.551724	0.724138	0.758621	0.172414	0.758621	0.413793	0.689655
201	0.954545	0.977011	0.964706	0.920455	0.976744	0.976744	0.804598	0.795455	0.894118	0.88764	0.811111	0.896552	0.833333	0.988636	0.844444	0.873563	0.931818	0.908046	0.944444	0.95082	0.952381	0.984127	0.983051	0.949153	0.94186	0.931034	0.9375	0.915254	0.815385	0.898305	0.934426	0.947368	0.966667	0.933333	0.949153	0.95	0.62069	0.724138	0.655172	0.517241	0.689655	0.517241	0.62069	0.758621	0.62069	0.275862	0.793103	0.310345	0.689655
202	0.977273	0.977011	0.964706	0.943182	0.976744	0.953488	0.793103	0.784091	0.894118	0.88764	0.811111	0.896552	0.855556	0.977273	0.822222	0.896552	0.931818	0.908046	0.933333	0.967213	0.920635	0.952381	0.966102	0.915254	0.930233	0.948276	0.953125	0.915254	0.769231	0.966102	0.868852	0.964912	0.95	0.916667	0.881356	0.9	0.551724	0.724138	0.655172	0.482759	0.793103	0.448276	0.586207	0.724138	0.655172	0.241379	0.758621	0.448276	0.827586
203	0.954545	0.965517	0.964706	0.909091	0.988372	1	0.816092	0.784091	0.894118	0.88764	0.788889	0.885057	0.844444	0.954545	0.822222	0.885057	0.931818	0.908046	0.955556	0.95082	0.904762	0.984127	0.983051	0.915254	0.94186	0.931034	0.953125	0.932203	0.753846	0.983051	0.95082	0.947368	0.95	0.983333	0.881356	0.95	0.62069	0.758621	0.689655	0.413793	0.724138	0.517241	0.586207	0.758621	0.655172	0.172414	0.793103	0.344828	0.758621
204	0.965909	0.965517	0.964706	0.931818	0.988372	0.965116	0.816092	0.75	0.905882	0.898876	0.777778	0.908046	0.811111	0.954545	0.855556	0.885057	0.931818	0.908046	0.944444	0.918033	0.952381	1	0.932203	0.949153	0.930233	0.896552	0.9375	0.881356	0.784615	0.949153	0.918033	0.912281	0.966667	0.983333	0.864407	0.983333	0.655172	0.724138	0.689655	0.37931	0.724138	0.482759	0.62069	0.724138	0.724138	0.206897	0.724138	0.37931	0.724138
205	0.965909	0.977011	0.964706	0.909091	0.988372	0.965116	0.816092	0.784091	0.882353	0.898876	0.822222	0.908046	0.822222	0.954545	0.833333	0.827586	0.954545	0.908046	0.922222	0.95082	1	0.984127	0.932203	0.949153	0.94186	0.931034	0.921875	0.915254	0.830769	0.966102	0.885246	0.947368	0.966667	0.983333	0.864407	0.9	0.586207	0.551724	0.724138	0.448276	0.689655	0.413793	0.517241	0.758621	0.689655	0.206897	0.689655	0.37931	0.758621
206	0.954545	0.977011	0.952941	0.931818	0.976744	0.976744	0.850575	0.772727	0.917647	0.876404	0.788889	0.91954	0.766667	0.965909	0.822222	0.850575	0.954545	0.896552	0.911111	0.95082	0.904762	0.984127	0.949153	0.949153	0.930233	0.913793	0.921875	0.932203	0.784615	0.932203	0.868852	0.929825	0.983333	0.983333	0.864407	0.966667	0.655172	0.586207	0.655172	0.517241	0.689655	0.482759	0.551724	0.724138	0.689655	0.206897	0.551724	0.37931	0.586207
207	0.954545	0.977011	0.952941	0.931818	0.988372	0.988372	0.827586	0.795455	0.882353	0.921348	0.811111	0.908046	0.822222	0.965909	0.822222	0.862069	0.943182	0.885057	0.922222	0.983607	0.952381	1	0.949153	0.949153	0.94186	0.913793	0.890625	0.932203	0.784615	0.966102	0.934426	0.947368	0.966667	0.916667	0.915254	0.966667	0.689655	0.758621	0.655172	0.37931	0.724138	0.448276	0.551724	0.724138	0.655172	0.172414	0.655172	0.344828	0.655172
208	0.965909	0.965517	0.964706	0.943182	0.976744	0.965116	0.781609	0.761364	0.917647	0.898876	0.8	0.908046	0.833333	0.943182	0.833333	0.850575	0.943182	0.885057	0.9	0.983607	0.984127	0.968254	0.966102	0.949153	0.976744	0.913793	0.921875	0.932203	0.830769	0.949153	0.918033	0.964912	0.983333	0.883333	0.881356	0.95	0.655172	0.758621	0.724138	0.482759	0.724138	0.448276	0.413793	0.827586	0.655172	0.275862	0.689655	0.413793	0.724138
209	0.988636	0.977011	0.964706	0.920455	0.965116	0.976744	0.816092	0.772727	0.905882	0.921348	0.8	0.896552	0.8	0.965909	0.811111	0.83908	0.943182	0.908046	0.911111	0.95082	0.920635	0.984127	0.932203	0.949153	0.953488	0.913793	0.96875	0.898305	0.815385	0.949153	0.95082	0.947368	0.95	0.883333	0.898305	0.95	0.586207	0.758621	0.689655	0.413793	0.724138	0.37931	0.517241	0.758621	0.655172	0.310345	0.62069	0.344828	0.655172
210	0.965909	0.977011	0.964706	0.931818	0.953488	0.965116	0.781609	0.784091	0.894118	0.865169	0.788889	0.908046	0.8	0.954545	0.8	0.83908	0.954545	0.885057	0.922222	0.95082	0.936508	1	0.949153	0.966102	0.953488	0.87931	0.96875	0.915254	0.815385	0.932203	0.901639	0.929825	0.966667	0.883333	0.898305	0.9	0.689655	0.758621	0.724138	0.517241	0.724138	0.482759	0.551724	0.724138	0.689655	0.310345	0.62069	0.344828	0.793103
211	0.954545	0.977011	0.964706	0.943182	0.976744	0.953488	0.793103	0.772727	0.894118	0.865169	0.855556	0.896552	0.855556	1	0.822222	0.862069	0.954545	0.862069	0.911111	0.967213	0.936508	1	0.966102	0.932203	0.953488	0.913793	0.984375	0.966102	0.8	0.966102	0.95082	0.964912	0.95	0.916667	0.898305	0.933333	0.655172	0.62069	0.655172	0.551724	0.689655	0.517241	0.551724	0.758621	0.655172	0.275862	0.655172	0.37931	0.586207
212	0.954545	0.977011	0.964706	0.931818	0.988372	0.976744	0.770115	0.795455	0.905882	0.88764	0.8	0.908046	0.788889	0.977273	0.833333	0.827586	0.954545	0.873563	0.9	0.983607	0.888889	0.984127	0.966102	0.949153	0.953488	0.931034	0.984375	0.949153	0.753846	0.932203	0.885246	0.947368	0.983333	0.916667	0.864407	0.95	0.724138	0.689655	0.62069	0.586207	0.827586	0.482759	0.551724	0.758621	0.689655	0.241379	0.655172	0.37931	0.724138
213	0.954545	0.977011	0.964706	0.931818	0.976744	0.976744	0.793103	0.75	0.894118	0.910112	0.8	0.908046	0.8	0.931818	0.866667	0.83908	0.943182	0.908046	0.911111	0.983607	0.920635	0.952381	0.983051	0.966102	0.94186	0.913793	0.96875	0.915254	0.8	0.949153	0.934426	0.982456	0.983333	0.9	0.864407	0.933333	0.586207	0.689655	0.655172	0.482759	0.758621	0.517241	0.586207	0.758621	0.724138	0.275862	0.62069	0.310345	0.689655
214	0.965909	0.965517	0.964706	0.943182	1	0.988372	0.804598	0.806818	0.917647	0.910112	0.822222	0.896552	0.811111	0.977273	0.844444	0.83908	0.943182	0.873563	0.911111	0.95082	0.920635	1	0.966102	0.932203	0.965116	0.965517	0.953125	0.949153	0.815385	0.966102	0.95082	0.947368	0.983333	0.916667	0.915254	0.9	0.689655	0.586207	0.551724	0.517241	0.724138	0.482759	0.551724	0.758621	0.689655	0.137931	0.586207	0.448276	0.689655
215	0.954545	0.977011	0.964706	0.920455	0.988372	0.976744	0.781609	0.715909	0.905882	0.910112	0.833333	0.908046	0.822222	0.988636	0.866667	0.862069	0.943182	0.885057	0.9	0.967213	0.952381	0.968254	0.966102	0.949153	0.94186	0.896552	0.921875	0.932203	0.830769	0.966102	0.934426	0.964912	0.966667	0.916667	0.949153	0.933333	0.758621	0.724138	0.62069	0.551724	0.758621	0.37931	0.724138	0.689655	0.724138	0.172414	0.689655	0.37931	0.655172
216	0.965909	0.965517	0.964706	0.909091	0.988372	0.976744	0.816092	0.772727	0.905882	0.898876	0.811111	0.896552	0.833333	0.977273	0.844444	0.850575	0.943182	0.896552	0.911111	0.967213	0.952381	0.984127	0.966102	0.932203	0.965116	0.931034	0.9375	0.932203	0.815385	0.949153	0.918033	0.964912	0.983333	0.866667	0.932203	0.983333	0.724138	0.655172	0.689655	0.448276	0.689655	0.482759	0.586207	0.724138	0.724138	0.172414	0.655172	0.37931	0.689655
217	0.954545	0.977011	0.964706	0.920455	0.988372	0.976744	0.793103	0.738636	0.894118	0.853933	0.833333	0.908046	0.844444	0.965909	0.866667	0.850575	0.954545	0.908046	0.933333	0.967213	0.984127	0.984127	0.983051	0.932203	0.965116	0.931034	0.953125	0.881356	0.8	0.932203	0.983607	0.929825	0.966667	0.766667	0.898305	0.883333	0.689655	0.724138	0.586207	0.517241	0.689655	0.482759	0.551724	0.793103	0.689655	0.206897	0.62069	0.37931	0.62069
218	0.977273	0.977011	0.964706	0.909091	0.988372	0.976744	0.862069	0.75	0.894118	0.898876	0.777778	0.896552	0.811111	0.954545	0.866667	0.862069	0.931818	0.896552	0.922222	0.967213	0.984127	1	0.983051	0.949153	0.94186	0.913793	0.9375	0.915254	0.784615	0.932203	0.885246	0.929825	0.916667	0.85	0.915254	0.9	0.689655	0.724138	0.62069	0.551724	0.655172	0.413793	0.517241	0.724138	0.724138	0.206897	0.62069	0.37931	0.724138
219	0.977273	0.965517	0.964706	0.931818	0.988372	0.965116	0.770115	0.772727	0.882353	0.88764	0.811111	0.908046	0.788889	0.988636	0.888889	0.850575	0.954545	0.896552	0.922222	0.95082	1	1	0.983051	0.949153	0.953488	0.896552	0.921875	0.881356	0.8	0.932203	0.967213	0.912281	0.95	0.816667	0.898305	0.883333	0.724138	0.689655	0.586207	0.517241	0.724138	0.413793	0.448276	0.862069	0.689655	0.275862	0.689655	0.37931	0.689655
220	0.965909	0.954023	0.964706	0.931818	0.976744	0.988372	0.827586	0.761364	0.905882	0.853933	0.777778	0.908046	0.9	0.965909	0.844444	0.850575	0.954545	0.908046	0.911111	0.95082	0.968254	0.984127	0.983051	0.949153	0.953488	0.965517	0.96875	0.949153	0.8	0.949153	0.934426	0.982456	0.916667	0.833333	0.915254	0.95	0.793103	0.689655	0.62069	0.448276	0.724138	0.413793	0.551724	0.862069	0.689655	0.241379	0.689655	0.344828	0.793103
221	0.977273	0.965517	0.964706	0.920455	0.988372	0.976744	0.781609	0.761364	0.905882	0.898876	0.822222	0.908046	0.855556	0.965909	0.888889	0.83908	0.943182	0.908046	0.9	0.95082	0.920635	0.968254	0.949153	0.949153	0.94186	0.931034	0.96875	0.898305	0.753846	0.983051	0.901639	0.982456	0.983333	0.866667	0.898305	0.933333	0.586207	0.689655	0.724138	0.413793	0.793103	0.62069	0.689655	0.827586	0.62069	0.206897	0.655172	0.344828	0.689655
222	0.954545	0.954023	0.964706	0.931818	0.988372	0.976744	0.793103	0.738636	0.894118	0.898876	0.755556	0.908046	0.822222	0.977273	0.866667	0.862069	0.920455	0.908046	0.911111	0.983607	0.984127	1	0.983051	0.915254	0.94186	0.948276	0.96875	0.932203	0.8	0.949153	0.934426	0.947368	0.983333	0.883333	0.898305	0.933333	0.724138	0.655172	0.724138	0.413793	0.758621	0.413793	0.586207	0.758621	0.655172	0.137931	0.689655	0.37931	0.724138
223	0.954545	0.931034	0.964706	0.920455	0.976744	0.988372	0.804598	0.784091	0.894118	0.876404	0.788889	0.896552	0.833333	0.988636	0.9	0.873563	0.943182	0.896552	0.911111	0.95082	0.984127	0.984127	0.949153	0.949153	0.94186	0.948276	0.96875	0.915254	0.846154	0.915254	0.967213	0.947368	0.983333	0.883333	0.881356	0.933333	0.62069	0.724138	0.793103	0.517241	0.724138	0.517241	0.517241	0.793103	0.758621	0.275862	0.62069	0.344828	0.62069
224	0.965909	0.965517	0.964706	0.943182	0.976744	0.976744	0.873563	0.772727	0.894118	0.88764	0.844444	0.908046	0.8	0.931818	0.866667	0.885057	0.931818	0.885057	0.922222	0.983607	0.952381	0.952381	0.983051	0.949153	0.953488	0.965517	0.96875	0.949153	0.8	0.932203	0.901639	0.964912	0.95	0.883333	0.898305	0.916667	0.793103	0.586207	0.689655	0.344828	0.758621	0.413793	0.586207	0.793103	0.724138	0.241379	0.724138	0.37931	0.586207
225	0.977273	0.954023	0.952941	0.931818	0.988372	0.965116	0.885057	0.818182	0.905882	0.865169	0.766667	0.896552	0.822222	0.943182	0.777778	0.862069	0.931818	0.873563	0.922222	0.967213	0.984127	0.968254	0.966102	0.949153	0.930233	0.913793	0.953125	0.932203	0.784615	0.966102	0.934426	0.982456	0.983333	0.95	0.898305	0.933333	0.724138	0.689655	0.689655	0.413793	0.689655	0.448276	0.517241	0.758621	0.689655	0.275862	0.655172	0.413793	0.724138
226	0.965909	0.954023	0.964706	0.943182	0.988372	0.976744	0.908046	0.75	0.917647	0.876404	0.8	0.885057	0.833333	0.965909	0.844444	0.83908	0.943182	0.885057	0.9	0.967213	0.984127	1	0.949153	0.949153	0.953488	0.913793	0.984375	0.898305	0.815385	0.949153	0.901639	0.964912	0.983333	0.883333	0.898305	0.9	0.655172	0.724138	0.655172	0.37931	0.758621	0.413793	0.517241	0.758621	0.689655	0.241379	0.62069	0.310345	0.758621
227	0.977273	0.977011	0.964706	0.931818	0.976744	0.976744	0.908046	0.75	0.917647	0.898876	0.811111	0.908046	0.844444	0.965909	0.888889	0.850575	0.943182	0.908046	0.944444	0.983607	0.968254	0.984127	1	0.949153	0.965116	0.913793	0.9375	0.949153	0.815385	0.966102	0.901639	0.947368	0.966667	0.95	0.949153	0.866667	0.586207	0.655172	0.793103	0.37931	0.689655	0.413793	0.586207	0.655172	0.62069	0.206897	0.586207	0.344828	0.62069
228	0.965909	0.954023	0.964706	0.931818	0.988372	0.976744	0.862069	0.761364	0.894118	0.865169	0.811111	0.91954	0.788889	0.875	0.877778	0.862069	0.943182	0.885057	0.922222	0.967213	0.968254	1	1	0.932203	0.953488	0.931034	0.96875	0.932203	0.815385	0.949153	0.95082	0.929825	0.983333	0.916667	0.864407	0.883333	0.689655	0.724138	0.724138	0.586207	0.724138	0.413793	0.586207	0.724138	0.62069	0.275862	0.655172	0.37931	0.689655
229	0.977273	0.965517	0.964706	0.954545	0.976744	0.976744	0.896552	0.738636	0.917647	0.910112	0.766667	0.896552	0.8	0.897727	0.888889	0.850575	0.931818	0.862069	0.922222	0.918033	0.984127	0.984127	0.983051	0.966102	0.94186	0.931034	0.984375	0.898305	0.815385	0.932203	0.934426	0.964912	0.983333	0.916667	0.881356	0.933333	0.689655	0.758621	0.758621	0.517241	0.827586	0.413793	0.655172	0.758621	0.655172	0.137931	0.724138	0.413793	0.689655
230	0.965909	0.942529	0.976471	0.931818	0.976744	0.976744	0.781609	0.806818	0.905882	0.898876	0.788889	0.908046	0.833333	0.909091	0.855556	0.850575	0.931818	0.908046	0.911111	0.95082	0.984127	0.968254	0.983051	0.949153	0.953488	0.913793	0.984375	0.915254	0.8	0.966102	0.918033	0.947368	0.966667	0.866667	0.898305	0.866667	0.724138	0.517241	0.689655	0.517241	0.862069	0.413793	0.586207	0.758621	0.724138	0.172414	0.724138	0.482759	0.586207
231	0.965909	0.977011	0.952941	0.931818	0.988372	0.976744	0.816092	0.761364	0.894118	0.910112	0.788889	0.896552	0.844444	0.943182	0.888889	0.850575	0.943182	0.908046	0.922222	0.95082	1	0.984127	0.966102	0.949153	0.953488	0.948276	0.96875	0.915254	0.815385	0.966102	0.967213	0.964912	0.966667	0.916667	0.881356	0.883333	0.758621	0.551724	0.62069	0.551724	0.689655	0.448276	0.551724	0.724138	0.62069	0.137931	0.724138	0.37931	0.655172
232	0.954545	0.988506	0.964706	0.931818	0.976744	0.965116	0.862069	0.761364	0.894118	0.876404	0.788889	0.896552	0.877778	0.897727	0.833333	0.83908	0.931818	0.908046	0.911111	0.967213	0.984127	1	0.983051	0.966102	0.953488	0.948276	0.96875	0.915254	0.830769	0.966102	0.967213	0.947368	0.95	0.9	0.915254	0.9	0.758621	0.655172	0.655172	0.448276	0.758621	0.482759	0.551724	0.793103	0.655172	0.137931	0.689655	0.413793	0.655172
233	0.977273	0.942529	0.964706	0.943182	0.988372	0.976744	0.83908	0.772727	0.894118	0.921348	0.888889	0.908046	0.855556	0.909091	0.877778	0.862069	0.931818	0.908046	0.944444	0.95082	0.968254	0.920635	1	0.983051	0.906977	0.931034	0.96875	0.949153	0.8	0.966102	0.901639	0.947368	0.966667	0.95	0.898305	0.883333	0.724138	0.655172	0.758621	0.482759	0.827586	0.344828	0.586207	0.793103	0.689655	0.172414	0.827586	0.344828	0.689655
234	0.965909	0.954023	0.964706	0.920455	1	0.988372	0.781609	0.772727	0.917647	0.898876	0.833333	0.885057	0.822222	0.931818	0.877778	0.850575	0.943182	0.885057	0.922222	0.967213	0.968254	1	0.983051	1	0.953488	0.913793	0.96875	0.932203	0.815385	0.983051	0.901639	0.912281	0.983333	0.916667	0.898305	0.883333	0.655172	0.62069	0.724138	0.413793	0.862069	0.413793	0.413793	0.758621	0.655172	0.206897	0.758621	0.37931	0.758621
235	0.943182	0.965517	0.964706	0.954545	0.988372	0.988372	0.850575	0.738636	0.917647	0.898876	0.8	0.908046	0.844444	0.931818	0.844444	0.83908	0.943182	0.908046	0.933333	0.967213	0.936508	0.984127	0.983051	0.966102	0.94186	0.965517	0.96875	0.932203	0.815385	0.949153	0.901639	0.964912	0.966667	0.95	0.898305	0.85	0.758621	0.655172	0.724138	0.517241	0.689655	0.413793	0.586207	0.758621	0.655172	0.172414	0.827586	0.37931	0.689655
236	0.931818	0.954023	0.976471	0.920455	0.988372	0.976744	0.850575	0.784091	0.870588	0.88764	0.844444	0.908046	0.822222	0.795455	0.844444	0.862069	0.943182	0.908046	0.922222	0.95082	0.952381	0.968254	1	0.983051	0.953488	0.931034	0.9375	0.966102	0.784615	0.966102	0.868852	0.947368	0.983333	0.883333	0.864407	0.966667	0.758621	0.655172	0.689655	0.517241	0.827586	0.448276	0.62069	0.758621	0.689655	0.206897	0.827586	0.37931	0.62069
237	0.943182	0.942529	0.964706	0.931818	0.988372	0.976744	0.770115	0.795455	0.882353	0.876404	0.766667	0.885057	0.822222	0.818182	0.877778	0.816092	0.943182	0.896552	0.922222	0.934426	0.936508	1	0.983051	0.966102	0.953488	0.896552	0.953125	0.932203	0.830769	0.983051	0.95082	0.947368	0.95	0.883333	0.898305	0.9	0.758621	0.724138	0.758621	0.482759	0.689655	0.413793	0.689655	0.62069	0.724138	0.172414	0.724138	0.37931	0.655172
238	0.954545	0.954023	0.964706	0.954545	1	0.965116	0.83908	0.738636	0.882353	0.88764	0.8	0.896552	0.833333	0.886364	0.844444	0.827586	0.943182	0.908046	0.922222	0.95082	0.968254	0.984127	0.966102	1	0.953488	0.948276	0.984375	0.864407	0.815385	0.949153	0.934426	0.982456	0.983333	0.933333	0.898305	0.883333	0.689655	0.551724	0.655172	0.482759	0.724138	0.482759	0.517241	0.793103	0.689655	0.241379	0.724138	0.413793	0.655172
239	0.954545	0.91954	0.964706	0.943182	0.976744	0.976744	0.83908	0.761364	0.905882	0.898876	0.811111	0.908046	0.844444	0.840909	0.866667	0.850575	0.931818	0.896552	0.933333	0.967213	1	0.952381	0.966102	0.932203	0.953488	0.965517	0.96875	0.898305	0.815385	0.966102	0.95082	0.929825	0.966667	0.95	0.898305	0.933333	0.724138	0.724138	0.655172	0.551724	0.689655	0.482759	0.586207	0.758621	0.551724	0.241379	0.689655	0.413793	0.689655
240	0.965909	0.965517	0.964706	0.943182	0.988372	0.976744	0.827586	0.784091	0.894118	0.898876	0.855556	0.885057	0.877778	0.818182	0.844444	0.816092	0.920455	0.896552	0.922222	0.934426	0.984127	1	0.983051	0.966102	0.953488	0.931034	0.96875	0.932203	0.861538	0.966102	0.885246	0.929825	0.95	0.883333	0.881356	0.9	0.655172	0.724138	0.482759	0.482759	0.758621	0.517241	0.551724	0.758621	0.586207	0.206897	0.689655	0.413793	0.724138
241	0.954545	0.965517	0.964706	0.920455	0.988372	0.965116	0.862069	0.784091	0.882353	0.921348	0.788889	0.908046	0.855556	0.818182	0.844444	0.83908	0.931818	0.896552	0.933333	0.934426	0.952381	0.968254	0.983051	0.983051	0.94186	0.931034	0.96875	0.915254	0.846154	0.966102	0.934426	0.964912	0.95	0.9	0.881356	0.9	0.724138	0.724138	0.551724	0.517241	0.689655	0.517241	0.551724	0.793103	0.655172	0.206897	0.862069	0.344828	0.586207
242	0.943182	0.965517	0.964706	0.920455	0.976744	0.976744	0.862069	0.727273	0.870588	0.842697	0.8	0.908046	0.855556	0.840909	0.833333	0.816092	0.943182	0.896552	0.933333	0.95082	0.920635	1	1	0.949153	0.94186	0.948276	0.96875	0.847458	0.846154	0.966102	0.934426	0.929825	0.983333	0.9	0.915254	0.916667	0.793103	0.551724	0.586207	0.275862	0.724138	0.482759	0.586207	0.793103	0.62069	0.241379	0.793103	0.344828	0.689655
243	0.954545	0.954023	0.952941	0.931818	0.988372	0.976744	0.91954	0.784091	0.894118	0.865169	0.8	0.885057	0.844444	0.795455	0.844444	0.83908	0.920455	0.885057	0.944444	0.934426	0.968254	1	0.949153	0.966102	0.930233	0.913793	0.953125	0.932203	0.830769	0.932203	1	0.929825	0.983333	0.916667	0.898305	0.9	0.689655	0.689655	0.586207	0.37931	0.724138	0.448276	0.482759	0.758621	0.517241	0.172414	0.793103	0.344828	0.724138
244	0.954545	0.942529	0.976471	0.943182	0.988372	0.988372	0.885057	0.840909	0.894118	0.876404	0.811111	0.908046	0.833333	0.829545	0.866667	0.850575	0.943182	0.908046	0.933333	0.95082	0.952381	0.984127	0.949153	0.949153	0.953488	0.965517	0.96875	0.932203	0.830769	0.932203	0.934426	0.947368	0.983333	0.816667	0.881356	0.866667	0.689655	0.724138	0.551724	0.241379	0.793103	0.551724	0.586207	0.793103	0.758621	0.275862	0.689655	0.37931	0.758621
245	0.943182	0.988506	0.964706	0.920455	1	0.988372	0.908046	0.761364	0.905882	0.853933	0.833333	0.873563	0.877778	0.806818	0.855556	0.862069	0.920455	0.873563	0.922222	0.934426	0.968254	1	0.949153	0.949153	0.976744	0.862069	0.96875	0.847458	0.830769	0.949153	0.95082	0.964912	0.966667	0.9	0.881356	0.883333	0.655172	0.724138	0.517241	0.241379	0.724138	0.448276	0.551724	0.655172	0.689655	0.241379	0.793103	0.37931	0.586207
246	0.954545	0.954023	0.964706	0.931818	1	0.988372	0.873563	0.784091	0.905882	0.88764	0.888889	0.91954	0.844444	0.818182	0.855556	0.850575	0.920455	0.896552	0.922222	0.967213	0.936508	0.968254	0.966102	0.983051	0.94186	0.896552	0.96875	0.79661	0.830769	0.983051	0.95082	0.982456	0.933333	0.916667	0.881356	0.883333	0.62069	0.689655	0.62069	0.310345	0.655172	0.482759	0.62069	0.724138	0.655172	0.275862	0.758621	0.344828	0.655172
247	0.897727	0.931034	0.952941	0.920455	0.988372	0.976744	0.91954	0.772727	0.894118	0.910112	0.855556	0.896552	0.822222	0.806818	0.866667	0.83908	0.943182	0.873563	0.922222	0.967213	0.968254	0.984127	0.966102	0.932203	0.965116	0.965517	0.9375	0.932203	0.907692	0.966102	0.918033	0.982456	0.966667	0.8	0.915254	0.9	0.758621	0.724138	0.758621	0.448276	0.655172	0.448276	0.586207	0.758621	0.655172	0.241379	0.689655	0.37931	0.724138
248	0.931818	0.954023	0.976471	0.931818	0.988372	0.965116	0.908046	0.738636	0.882353	0.808989	0.9	0.896552	0.822222	0.829545	0.866667	0.862069	0.931818	0.885057	0.877778	0.967213	0.920635	1	0.966102	0.949153	0.976744	0.87931	0.9375	0.949153	0.953846	0.966102	0.95082	0.929825	0.966667	0.816667	0.898305	0.866667	0.758621	0.655172	0.586207	0.517241	0.689655	0.448276	0.62069	0.793103	0.758621	0.206897	0.793103	0.37931	0.689655
249	0.931818	0.965517	0.964706	0.931818	0.988372	0.965116	0.862069	0.806818	0.882353	0.910112	0.877778	0.908046	0.833333	0.852273	0.855556	0.896552	0.931818	0.885057	0.922222	0.934426	0.968254	0.984127	0.966102	0.949153	0.965116	0.913793	0.984375	0.898305	0.953846	0.966102	0.901639	0.964912	0.933333	0.783333	0.932203	0.933333	0.758621	0.586207	0.586207	0.413793	0.689655	0.517241	0.586207	0.758621	0.655172	0.241379	0.689655	0.310345	0.724138
250	0.943182	0.954023	0.964706	0.931818	1	0.94186	0.873563	0.829545	0.905882	0.842697	0.9	0.908046	0.833333	0.806818	0.855556	0.827586	0.931818	0.896552	0.922222	0.967213	0.936508	0.984127	0.983051	0.966102	0.953488	0.913793	0.984375	0.915254	0.938462	0.983051	0.934426	0.929825	0.966667	0.8	0.932203	0.9	0.655172	0.655172	0.689655	0.310345	0.827586	0.517241	0.62069	0.793103	0.655172	0.275862	0.827586	0.344828	0.689655
251	0.954545	0.91954	0.964706	0.931818	0.988372	0.976744	0.873563	0.795455	0.894118	0.898876	0.911111	0.896552	0.855556	0.806818	0.888889	0.908046	0.931818	0.908046	0.911111	0.95082	0.984127	0.984127	0.983051	0.966102	0.953488	0.931034	0.9375	0.881356	0.923077	0.966102	0.901639	0.982456	0.983333	0.866667	0.881356	0.883333	0.689655	0.655172	0.586207	0.344828	0.758621	0.517241	0.586207	0.827586	0.62069	0.241379	0.758621	0.344828	0.689655
252	0.954545	0.977011	0.964706	0.943182	0.988372	0.976744	0.885057	0.784091	0.917647	0.88764	0.933333	0.896552	0.833333	0.818182	0.877778	0.862069	0.931818	0.896552	0.922222	0.967213	0.984127	0.968254	0.983051	0.949153	0.965116	0.948276	0.984375	0.898305	0.969231	0.966102	0.967213	0.947368	0.983333	0.816667	0.932203	0.9	0.655172	0.655172	0.551724	0.37931	0.758621	0.517241	0.62069	0.793103	0.62069	0.275862	0.793103	0.344828	0.758621
253	0.931818	0.965517	0.976471	0.954545	0.988372	0.976744	0.862069	0.818182	0.929412	0.876404	0.966667	0.873563	0.833333	0.829545	0.888889	0.873563	0.954545	0.908046	0.9	0.934426	1	0.968254	0.966102	0.966102	0.94186	0.948276	0.984375	0.898305	0.907692	0.949153	0.967213	0.964912	0.95	0.85	0.898305	0.933333	0.758621	0.62069	0.517241	0.37931	0.62069	0.517241	0.758621	0.827586	0.586207	0.172414	0.793103	0.37931	0.758621
254	0.943182	0.977011	0.952941	0.954545	0.976744	0.976744	0.862069	0.784091	0.917647	0.876404	0.911111	0.896552	0.822222	0.863636	0.855556	0.862069	0.931818	0.896552	0.911111	0.934426	0.936508	0.968254	0.966102	0.966102	0.94186	0.913793	0.921875	0.881356	0.861538	0.949153	0.901639	0.964912	0.966667	0.9	0.898305	0.9	0.689655	0.655172	0.586207	0.37931	0.758621	0.482759	0.689655	0.793103	0.827586	0.275862	0.758621	0.482759	0.689655
255	0.954545	0.965517	0.988235	0.954545	0.976744	0.988372	0.896552	0.829545	0.905882	0.910112	0.933333	0.885057	0.855556	0.909091	0.844444	0.885057	0.954545	0.896552	0.922222	0.95082	0.984127	0.952381	0.966102	0.949153	0.965116	0.948276	0.953125	0.881356	0.892308	0.983051	0.95082	0.964912	0.983333	0.883333	0.864407	0.9	0.689655	0.655172	0.62069	0.482759	0.827586	0.482759	0.517241	0.758621	0.724138	0.206897	0.793103	0.413793	0.655172
256	0.931818	0.954023	0.952941	0.943182	1	0.976744	0.862069	0.772727	0.905882	0.921348	0.944444	0.896552	0.822222	0.897727	0.844444	0.908046	0.943182	0.908046	0.911111	0.967213	0.968254	0.952381	0.983051	0.949153	0.965116	0.948276	0.96875	0.949153	0.861538	0.932203	0.934426	0.964912	0.966667	0.883333	0.847458	0.883333	0.724138	0.655172	0.586207	0.413793	0.689655	0.517241	0.62069	0.862069	0.655172	0.172414	0.793103	0.344828	0.655172
257	0.965909	0.954023	0.964706	0.931818	0.976744	0.976744	0.850575	0.806818	0.917647	0.932584	0.911111	0.885057	0.855556	0.806818	0.866667	0.954023	0.931818	0.896552	0.944444	0.934426	0.920635	0.984127	1	0.966102	0.953488	0.948276	0.921875	0.881356	0.846154	0.966102	0.95082	0.947368	0.983333	0.9	0.898305	0.9	0.689655	0.655172	0.62069	0.241379	0.689655	0.517241	0.689655	0.793103	0.586207	0.172414	0.724138	0.413793	0.551724
258	0.943182	0.965517	0.964706	0.943182	0.988372	0.988372	0.827586	0.875	0.905882	0.921348	0.955556	0.908046	0.833333	0.829545	0.888889	0.931034	0.931818	0.908046	0.922222	0.95082	0.952381	0.984127	1	0.949153	0.94186	0.948276	0.953125	0.898305	0.892308	0.966102	0.95082	0.947368	0.983333	0.783333	0.864407	0.95	0.689655	0.551724	0.62069	0.275862	0.793103	0.517241	0.586207	0.724138	0.689655	0.206897	0.655172	0.344828	0.793103
259	0.943182	0.954023	0.964706	0.943182	0.976744	0.965116	0.793103	0.840909	0.894118	0.921348	0.944444	0.873563	0.811111	0.840909	0.866667	0.91954	0.943182	0.896552	0.933333	1	0.984127	0.968254	0.983051	0.949153	0.965116	0.896552	0.96875	0.898305	0.830769	0.949153	0.967213	0.929825	0.966667	0.9	0.864407	0.916667	0.724138	0.689655	0.517241	0.310345	0.689655	0.448276	0.586207	0.689655	0.758621	0.206897	0.689655	0.482759	0.517241
260	0.965909	0.965517	0.964706	0.931818	0.988372	0.953488	0.758621	0.784091	0.905882	0.88764	0.944444	0.908046	0.844444	0.795455	0.833333	0.908046	0.943182	0.896552	0.933333	0.95082	0.920635	0.968254	0.983051	0.966102	0.988372	0.931034	0.9375	0.915254	0.846154	0.949153	0.918033	0.929825	0.983333	0.883333	0.915254	0.85	0.655172	0.689655	0.655172	0.344828	0.862069	0.517241	0.586207	0.827586	0.724138	0.206897	0.655172	0.413793	0.689655
261	0.943182	0.954023	0.976471	0.954545	0.976744	0.988372	0.850575	0.784091	0.905882	0.910112	0.966667	0.885057	0.833333	0.795455	0.888889	0.91954	0.931818	0.896552	0.933333	0.95082	1	0.952381	1	0.949153	0.988372	0.931034	0.984375	0.881356	0.846154	0.966102	0.95082	0.964912	0.966667	0.9	0.864407	0.9	0.689655	0.724138	0.655172	0.37931	0.827586	0.413793	0.586207	0.758621	0.62069	0.241379	0.827586	0.413793	0.793103
262	0.943182	0.942529	0.964706	0.954545	0.988372	0.988372	0.793103	0.795455	0.894118	0.898876	0.955556	0.885057	0.833333	0.840909	0.866667	0.931034	0.943182	0.885057	0.922222	0.983607	0.984127	0.968254	0.983051	0.949153	0.976744	0.87931	0.96875	0.881356	0.8	0.983051	0.918033	0.947368	0.966667	0.916667	0.881356	0.933333	0.689655	0.689655	0.551724	0.413793	0.793103	0.448276	0.655172	0.793103	0.655172	0.206897	0.689655	0.344828	0.758621
263	0.954545	0.954023	0.964706	0.965909	0.988372	0.965116	0.816092	0.829545	0.905882	0.94382	0.933333	0.885057	0.844444	0.863636	0.888889	0.91954	0.931818	0.885057	0.911111	0.983607	0.968254	0.984127	1	0.915254	0.976744	0.913793	0.984375	0.881356	0.876923	0.949153	0.918033	0.964912	0.966667	0.916667	0.898305	0.9	0.655172	0.758621	0.448276	0.310345	0.793103	0.448276	0.655172	0.758621	0.62069	0.206897	0.827586	0.413793	0.758621
264	0.931818	0.965517	0.976471	0.965909	0.965116	0.976744	0.816092	0.806818	0.882353	0.921348	0.977778	0.908046	0.777778	0.863636	0.877778	0.931034	0.943182	0.862069	0.933333	1	0.984127	0.952381	1	0.949153	0.965116	0.896552	0.9375	0.881356	0.8	0.983051	0.918033	0.947368	0.966667	0.95	0.932203	0.933333	0.758621	0.586207	0.551724	0.448276	0.827586	0.482759	0.586207	0.758621	0.793103	0.172414	0.724138	0.310345	0.793103
265	0.943182	0.977011	0.976471	0.943182	0.965116	0.988372	0.83908	0.852273	0.894118	0.898876	0.922222	0.896552	0.855556	0.806818	0.888889	0.91954	0.943182	0.908046	0.9	0.95082	0.984127	0.936508	0.983051	0.966102	0.953488	0.896552	0.953125	0.898305	0.892308	0.949153	0.885246	0.964912	0.966667	0.916667	0.864407	0.883333	0.724138	0.793103	0.655172	0.344828	0.793103	0.482759	0.551724	0.758621	0.793103	0.206897	0.655172	0.448276	0.62069
266	0.954545	0.965517	0.964706	0.954545	0.976744	0.953488	0.83908	0.818182	0.894118	0.88764	0.911111	0.908046	0.822222	0.806818	0.866667	0.91954	0.931818	0.885057	0.911111	0.967213	0.984127	0.968254	0.983051	0.949153	0.94186	0.913793	0.9375	0.881356	0.907692	0.949153	0.885246	0.964912	0.983333	0.916667	0.881356	0.916667	0.655172	0.758621	0.517241	0.413793	0.827586	0.413793	0.62069	0.62069	0.551724	0.206897	0.655172	0.517241	0.758621
267	0.943182	0.954023	0.964706	0.954545	0.965116	0.965116	0.793103	0.795455	0.905882	0.921348	0.922222	0.908046	0.833333	0.806818	0.855556	0.91954	0.931818	0.885057	0.911111	1	0.984127	1	0.983051	0.915254	0.965116	0.896552	0.953125	0.898305	0.907692	0.966102	0.95082	0.947368	0.983333	0.966667	0.881356	0.933333	0.758621	0.62069	0.482759	0.413793	0.827586	0.448276	0.62069	0.793103	0.62069	0.206897	0.655172	0.37931	0.655172
268	0.954545	0.965517	0.964706	0.954545	0.976744	0.953488	0.83908	0.852273	0.905882	0.876404	0.944444	0.908046	0.822222	0.806818	0.888889	0.896552	0.931818	0.908046	0.933333	0.967213	0.952381	1	0.949153	0.966102	0.94186	0.913793	0.953125	0.915254	0.846154	0.966102	0.95082	0.964912	0.983333	0.933333	0.915254	0.95	0.724138	0.655172	0.551724	0.413793	0.793103	0.413793	0.551724	0.793103	0.655172	0.172414	0.586207	0.344828	0.62069
269	0.954545	0.954023	0.964706	0.943182	0.976744	0.965116	0.862069	0.784091	0.894118	0.898876	0.944444	0.908046	0.8	0.829545	0.888889	0.931034	0.943182	0.885057	0.922222	0.967213	0.968254	0.984127	0.983051	0.966102	0.965116	0.913793	0.9375	0.915254	0.923077	0.983051	0.901639	0.982456	0.966667	0.966667	0.881356	0.933333	0.689655	0.655172	0.62069	0.310345	0.862069	0.413793	0.551724	0.793103	0.724138	0.241379	0.758621	0.344828	0.689655
270	0.965909	0.942529	0.964706	0.965909	0.988372	0.988372	0.83908	0.806818	0.905882	0.898876	0.933333	0.908046	0.788889	0.795455	0.855556	0.896552	0.931818	0.873563	0.944444	0.967213	0.984127	0.968254	0.966102	0.949153	0.953488	0.896552	0.921875	0.881356	0.892308	0.983051	0.967213	0.929825	0.95	0.966667	0.898305	0.883333	0.689655	0.793103	0.586207	0.310345	0.827586	0.551724	0.586207	0.758621	0.655172	0.206897	0.586207	0.37931	0.62069
271	0.954545	0.931034	0.964706	0.977273	0.976744	0.965116	0.83908	0.772727	0.905882	0.910112	0.9	0.908046	0.833333	0.840909	0.866667	0.931034	0.931818	0.908046	0.911111	0.983607	0.952381	0.984127	0.966102	0.949153	0.976744	0.896552	0.921875	0.898305	0.892308	0.932203	0.868852	0.912281	0.983333	0.966667	0.881356	0.883333	0.586207	0.758621	0.62069	0.413793	0.758621	0.517241	0.551724	0.758621	0.758621	0.103448	0.793103	0.344828	0.689655
272	0.965909	0.954023	0.964706	0.943182	0.988372	0.976744	0.781609	0.784091	0.905882	0.88764	0.933333	0.908046	0.822222	0.795455	0.833333	0.931034	0.931818	0.885057	0.922222	1	0.984127	0.984127	1	0.932203	0.965116	0.896552	0.921875	0.915254	0.876923	0.949153	0.885246	0.947368	0.983333	0.966667	0.881356	0.9	0.724138	0.655172	0.62069	0.344828	0.689655	0.517241	0.724138	0.724138	0.758621	0.172414	0.62069	0.37931	0.62069
273	0.943182	0.965517	0.976471	0.954545	0.988372	0.976744	0.781609	0.886364	0.894118	0.898876	0.955556	0.91954	0.855556	0.840909	0.877778	0.896552	0.931818	0.885057	0.922222	1	0.984127	0.952381	0.966102	0.949153	0.953488	0.913793	0.953125	0.898305	0.892308	0.932203	0.918033	0.947368	0.983333	0.983333	0.915254	0.8	0.724138	0.62069	0.551724	0.517241	0.793103	0.517241	0.724138	0.655172	0.62069	0.241379	0.827586	0.413793	0.689655
274	0.954545	0.954023	0.964706	0.943182	1	0.953488	0.83908	0.806818	0.894118	0.876404	0.911111	0.896552	0.833333	0.818182	0.855556	0.91954	0.931818	0.908046	0.922222	1	0.968254	0.984127	0.966102	0.966102	0.976744	0.948276	0.953125	0.898305	0.892308	0.949153	0.918033	0.947368	0.95	0.966667	0.864407	0.95	0.655172	0.655172	0.551724	0.413793	0.827586	0.482759	0.655172	0.793103	0.724138	0.241379	0.931034	0.275862	0.655172
275	0.943182	0.942529	0.964706	0.954545	0.976744	0.965116	0.793103	0.829545	0.905882	0.910112	0.9	0.91954	0.866667	0.829545	0.866667	0.896552	0.943182	0.896552	0.922222	1	0.952381	0.952381	0.983051	0.932203	0.976744	0.913793	0.953125	0.881356	0.907692	0.932203	0.967213	0.964912	0.966667	0.933333	0.864407	0.95	0.689655	0.62069	0.482759	0.517241	0.827586	0.482759	0.586207	0.793103	0.689655	0.172414	0.862069	0.37931	0.655172
276	0.943182	0.965517	0.976471	0.965909	0.965116	0.976744	0.793103	0.829545	0.882353	0.898876	0.933333	0.91954	0.855556	0.772727	0.888889	0.908046	0.931818	0.885057	0.933333	0.983607	0.984127	0.952381	0.983051	0.983051	0.965116	0.913793	0.921875	0.898305	0.938462	0.898305	1	0.964912	0.966667	0.983333	0.881356	0.866667	0.724138	0.758621	0.724138	0.344828	0.827586	0.482759	0.551724	0.827586	0.724138	0.206897	0.62069	0.37931	0.655172
277	0.943182	0.954023	0.976471	0.943182	0.988372	0.976744	0.816092	0.829545	0.917647	0.898876	0.922222	0.908046	0.822222	0.784091	0.9	0.91954	0.920455	0.885057	0.933333	0.983607	1	0.952381	0.983051	0.966102	0.965116	0.948276	0.953125	0.915254	0.876923	0.915254	0.934426	0.947368	0.966667	0.933333	0.898305	0.9	0.689655	0.689655	0.62069	0.37931	0.758621	0.482759	0.586207	0.689655	0.655172	0.172414	0.931034	0.448276	0.689655
278	0.965909	0.965517	0.964706	0.931818	0.976744	0.976744	0.83908	0.818182	0.905882	0.910112	0.922222	0.885057	0.833333	0.806818	0.855556	0.908046	0.931818	0.896552	0.911111	1	0.936508	0.952381	0.949153	0.949153	0.976744	0.913793	0.9375	0.881356	0.923077	0.898305	0.967213	0.947368	0.983333	0.95	0.898305	0.916667	0.689655	0.689655	0.62069	0.37931	0.827586	0.448276	0.551724	0.724138	0.62069	0.137931	0.724138	0.37931	0.655172
279	0.954545	0.977011	0.941176	0.943182	0.976744	0.976744	0.827586	0.806818	0.905882	0.921348	0.922222	0.91954	0.833333	0.818182	0.855556	0.931034	0.920455	0.908046	0.944444	0.983607	0.968254	0.968254	0.966102	0.966102	0.988372	0.913793	0.96875	0.915254	0.892308	0.898305	1	0.982456	0.966667	0.983333	0.898305	0.95	0.689655	0.655172	0.689655	0.448276	0.793103	0.482759	0.551724	0.793103	0.724138	0.206897	0.793103	0.344828	0.655172
280	0.943182	0.954023	0.941176	0.943182	0.976744	0.965116	0.816092	0.784091	0.905882	0.876404	0.911111	0.908046	0.855556	0.829545	0.844444	0.896552	0.931818	0.896552	0.933333	1	0.984127	0.984127	0.966102	0.966102	0.976744	0.896552	0.9375	0.898305	0.923077	0.898305	0.934426	0.947368	0.983333	0.966667	0.881356	0.916667	0.724138	0.62069	0.62069	0.37931	0.827586	0.517241	0.551724	0.758621	0.724138	0.172414	0.758621	0.344828	0.551724
281	0.954545	0.965517	0.941176	0.931818	0.988372	0.965116	0.816092	0.852273	0.894118	0.898876	0.955556	0.908046	0.844444	0.818182	0.866667	0.931034	0.931818	0.908046	0.955556	0.967213	0.968254	0.952381	0.966102	0.983051	0.953488	0.913793	0.96875	0.949153	0.876923	0.898305	0.967213	0.964912	0.983333	0.983333	0.898305	0.983333	0.758621	0.758621	0.586207	0.482759	0.827586	0.448276	0.62069	0.793103	0.827586	0.241379	0.724138	0.344828	0.586207
282	0.954545	0.965517	0.964706	0.931818	0.988372	0.976744	0.781609	0.795455	0.917647	0.88764	0.944444	0.908046	0.833333	0.852273	0.866667	0.908046	0.943182	0.908046	0.944444	1	0.968254	0.952381	0.983051	0.983051	0.965116	0.913793	0.953125	0.898305	0.846154	0.898305	0.967213	0.912281	0.983333	0.95	0.864407	0.9	0.655172	0.724138	0.655172	0.344828	0.724138	0.586207	0.62069	0.793103	0.655172	0.206897	0.793103	0.344828	0.689655
283	0.943182	0.965517	0.952941	0.977273	0.988372	0.988372	0.862069	0.840909	0.894118	0.88764	0.966667	0.873563	0.866667	0.772727	0.866667	0.91954	0.943182	0.896552	0.933333	1	0.984127	0.984127	0.983051	0.966102	0.988372	0.913793	0.921875	0.898305	0.861538	0.898305	0.868852	0.947368	0.983333	0.866667	0.898305	0.933333	0.689655	0.689655	0.517241	0.344828	0.827586	0.517241	0.586207	0.724138	0.827586	0.206897	0.896552	0.344828	0.793103
284	0.954545	0.977011	0.964706	0.977273	0.976744	0.988372	0.862069	0.829545	0.894118	0.876404	0.933333	0.885057	0.855556	0.829545	0.866667	0.91954	0.943182	0.885057	0.933333	0.983607	0.968254	0.984127	0.966102	0.983051	0.976744	0.913793	0.921875	0.898305	0.892308	0.898305	0.967213	0.894737	0.966667	0.85	0.864407	0.9	0.689655	0.689655	0.586207	0.413793	0.758621	0.482759	0.517241	0.827586	0.689655	0.103448	0.689655	0.310345	0.724138
285	0.954545	0.977011	0.976471	0.954545	0.988372	0.94186	0.83908	0.806818	0.894118	0.876404	0.966667	0.885057	0.844444	0.806818	0.9	0.91954	0.920455	0.885057	0.933333	0.983607	0.968254	0.952381	0.966102	0.966102	0.976744	0.87931	0.953125	0.932203	0.876923	0.898305	0.983607	0.894737	0.983333	0.916667	0.881356	0.916667	0.689655	0.758621	0.517241	0.413793	0.758621	0.482759	0.551724	0.793103	0.793103	0.103448	0.724138	0.37931	0.758621
286	0.943182	0.977011	0.976471	0.943182	0.976744	0.976744	0.862069	0.795455	0.870588	0.88764	0.944444	0.885057	0.844444	0.784091	0.877778	0.91954	0.943182	0.908046	0.933333	0.983607	0.968254	0.984127	0.983051	0.949153	0.988372	0.896552	0.921875	0.932203	0.892308	0.898305	0.967213	0.894737	0.983333	0.866667	0.898305	0.983333	0.724138	0.758621	0.551724	0.413793	0.689655	0.517241	0.551724	0.793103	0.655172	0.241379	0.827586	0.344828	0.655172
287	0.954545	0.954023	0.976471	0.920455	0.976744	0.953488	0.827586	0.852273	0.905882	0.898876	0.933333	0.896552	0.855556	0.772727	0.888889	0.908046	0.931818	0.908046	0.922222	0.967213	0.984127	0.968254	0.983051	0.949153	0.976744	0.931034	0.96875	0.915254	0.846154	0.898305	0.967213	0.929825	0.983333	0.866667	0.864407	0.916667	0.724138	0.758621	0.586207	0.37931	0.793103	0.482759	0.482759	0.758621	0.724138	0.103448	0.827586	0.275862	0.724138
288	0.977273	0.977011	0.976471	0.897727	0.988372	0.976744	0.804598	0.795455	0.894118	0.921348	0.944444	0.885057	0.833333	0.784091	0.888889	0.942529	0.931818	0.896552	0.944444	0.95082	0.920635	0.952381	0.966102	0.932203	0.988372	0.913793	0.9375	0.932203	0.861538	0.898305	1	0.894737	0.966667	0.85	0.898305	0.916667	0.689655	0.724138	0.586207	0.448276	0.793103	0.448276	0.586207	0.827586	0.724138	0.0689655	0.793103	0.344828	0.689655
289	0.965909	0.965517	0.976471	0.931818	0.976744	0.988372	0.816092	0.806818	0.894118	0.876404	0.911111	0.885057	0.777778	0.829545	0.911111	0.896552	0.931818	0.862069	0.922222	0.983607	0.904762	0.952381	0.949153	0.949153	0.965116	0.913793	0.953125	0.915254	0.907692	0.898305	1	0.877193	0.95	0.866667	0.881356	0.883333	0.758621	0.551724	0.586207	0.310345	0.827586	0.517241	0.655172	0.862069	0.655172	0.172414	0.862069	0.344828	0.689655
290	0.954545	0.965517	0.952941	0.943182	0.988372	0.988372	0.816092	0.795455	0.905882	0.898876	0.922222	0.873563	0.844444	0.806818	0.855556	0.908046	0.943182	0.908046	0.944444	0.967213	0.984127	0.968254	1	0.966102	0.965116	0.913793	0.9375	0.898305	0.861538	0.898305	0.868852	0.912281	0.9	0.883333	0.864407	0.966667	0.724138	0.586207	0.62069	0.37931	0.62069	0.448276	0.517241	0.758621	0.689655	0.206897	0.793103	0.275862	0.724138
291	0.954545	0.942529	0.964706	0.943182	0.976744	0.976744	0.793103	0.784091	0.894118	0.898876	0.955556	0.873563	0.9	0.818182	0.855556	0.942529	0.943182	0.896552	0.944444	0.967213	0.968254	0.952381	0.966102	0.966102	0.988372	0.87931	0.9375	0.932203	0.923077	0.898305	0.918033	0.929825	0.966667	0.9	0.881356	0.916667	0.689655	0.62069	0.517241	0.413793	0.758621	0.448276	0.655172	0.724138	0.62069	0.137931	0.758621	0.448276	0.724138
292	0.943182	0.942529	0.988235	0.954545	0.976744	0.988372	0.827586	0.806818	0.894118	0.910112	0.933333	0.873563	0.822222	0.795455	0.877778	0.873563	0.931818	0.896552	0.955556	0.983607	0.984127	0.920635	0.966102	0.966102	0.988372	0.931034	0.9375	0.915254	0.892308	0.864407	1	0.929825	0.95	0.916667	0.881356	0.983333	0.655172	0.482759	0.551724	0.517241	0.724138	0.37931	0.655172	0.758621	0.62069	0.137931	0.758621	0.517241	0.724138
293	0.965909	0.931034	0.964706	0.943182	0.988372	0.976744	0.873563	0.840909	0.905882	0.898876	0.944444	0.885057	0.866667	0.818182	0.888889	0.91954	0.943182	0.896552	0.944444	0.983607	0.936508	0.984127	0.932203	0.949153	0.953488	0.913793	0.921875	0.915254	0.876923	0.898305	0.95082	0.929825	0.966667	0.9	0.864407	0.95	0.62069	0.62069	0.655172	0.448276	0.724138	0.448276	0.62069	0.793103	0.724138	0.103448	0.758621	0.482759	0.724138
294	0.954545	0.942529	0.988235	0.943182	0.976744	0.953488	0.816092	0.795455	0.894118	0.898876	0.955556	0.896552	0.866667	0.818182	0.855556	0.931034	0.954545	0.896552	0.922222	0.967213	0.809524	0.984127	0.949153	0.966102	0.976744	0.896552	0.984375	0.898305	0.846154	0.898305	0.967213	0.894737	0.966667	0.916667	0.898305	0.966667	0.689655	0.724138	0.62069	0.344828	0.793103	0.482759	0.655172	0.724138	0.758621	0.103448	0.758621	0.37931	0.793103
295	0.943182	0.954023	0.976471	0.920455	0.976744	0.965116	0.896552	0.840909	0.905882	0.88764	0.955556	0.873563	0.844444	0.818182	0.877778	0.862069	0.920455	0.885057	0.933333	0.983607	0.952381	0.968254	1	0.915254	0.953488	0.896552	0.96875	0.932203	0.815385	0.898305	0.885246	0.929825	0.95	0.883333	0.847458	0.9	0.551724	0.724138	0.586207	0.310345	0.724138	0.482759	0.724138	0.827586	0.793103	0.103448	0.62069	0.37931	0.655172
296	0.943182	0.954023	0.964706	0.931818	0.965116	0.976744	0.804598	0.840909	0.882353	0.910112	0.944444	0.896552	0.833333	0.863636	0.877778	0.885057	0.931818	0.885057	0.944444	0.967213	0.952381	0.952381	0.915254	0.966102	1	0.913793	0.953125	0.898305	0.876923	0.881356	1	0.929825	0.95	0.933333	0.881356	0.883333	0.62069	0.689655	0.551724	0.448276	0.793103	0.448276	0.551724	0.758621	0.655172	0.137931	0.689655	0.275862	0.586207
297	0.943182	0.942529	0.941176	0.943182	0.988372	0.94186	0.862069	0.806818	0.894118	0.898876	0.922222	0.885057	0.855556	0.840909	0.888889	0.885057	0.920455	0.908046	0.955556	0.967213	0.952381	0.984127	0.966102	0.966102	0.94186	0.913793	0.953125	0.915254	0.846154	0.898305	0.967213	0.912281	0.983333	0.883333	0.898305	0.933333	0.689655	0.655172	0.551724	0.37931	0.827586	0.482759	0.689655	0.724138	0.758621	0.172414	0.793103	0.344828	0.448276
298	0.920455	0.954023	0.976471	0.931818	0.988372	0.988372	0.885057	0.806818	0.917647	0.910112	0.944444	0.885057	0.844444	0.829545	0.877778	0.83908	0.943182	0.896552	0.955556	0.967213	0.936508	0.968254	0.983051	0.949153	0.976744	0.913793	0.96875	0.881356	0.830769	0.898305	0.918033	0.929825	0.983333	0.95	0.881356	0.966667	0.724138	0.655172	0.517241	0.37931	0.655172	0.448276	0.758621	0.724138	0.62069	0.137931	0.827586	0.344828	0.689655
299	0.954545	0.954023	0.964706	0.920455	0.976744	0.988372	0.862069	0.818182	0.917647	0.898876	0.944444	0.896552	0.844444	0.818182	0.911111	0.850575	0.943182	0.896552	0.944444	0.967213	0.952381	0.952381	0.949153	0.966102	0.976744	0.948276	0.953125	0.932203	0.846154	0.898305	0.934426	0.912281	0.933333	0.916667	0.881356	0.95	0.689655	0.62069	0.689655	0.448276	0.793103	0.413793	0.62069	0.758621	0.689655	0.103448	0.62069	0.37931	0.758621
300	0.954545	0.965517	0.964706	0.931818	0.965116	0.965116	0.862069	0.818182	0.894118	0.910112	0.955556	0.885057	0.811111	0.829545	0.888889	0.873563	0.943182	0.873563	0.922222	0.95082	0.968254	0.920635	0.949153	0.932203	0.953488	0.896552	0.953125	0.949153	0.830769	0.898305	0.95082	0.964912	0.966667	0.883333	0.881356	0.966667	0.62069	0.62069	0.586207	0.310345	0.758621	0.413793	0.689655	0.758621	0.689655	0.172414	0.758621	0.413793	0.586207
301	0.954545	0.954023	0.952941	0.931818	0.976744	0.988372	0.862069	0.784091	0.894118	0.898876	0.966667	0.885057	0.822222	0.840909	0.888889	0.873563	0.931818	0.908046	0.933333	0.967213	0.920635	0.936508	1	0.983051	0.965116	0.931034	0.9375	0.898305	0.815385	0.898305	0.934426	0.912281	0.983333	0.9	0.915254	0.9	0.689655	0.551724	0.551724	0.275862	0.724138	0.517241	0.655172	0.689655	0.655172	0.103448	0.758621	0.482759	0.758621
302	0.931818	0.954023	0.964706	0.954545	0.965116	0.965116	0.908046	0.784091	0.894118	0.876404	0.922222	0.896552	0.855556	0.818182	0.877778	0.873563	0.943182	0.908046	0.955556	0.967213	0.968254	0.952381	0.949153	0.966102	0.988372	0.931034	0.953125	0.898305	0.830769	0.898305	0.967213	0.964912	0.966667	0.85	0.898305	0.9	0.655172	0.62069	0.586207	0.275862	0.793103	0.517241	0.689655	0.689655	0.724138	0.172414	0.862069	0.413793	0.724138
303	0.965909	0.942529	0.964706	0.931818	0.976744	0.976744	0.931034	0.772727	0.882353	0.910112	0.933333	0.896552	0.822222	0.829545	0.866667	0.873563	0.954545	0.908046	0.922222	0.983607	0.968254	0.984127	0.949153	0.949153	0.953488	0.948276	0.921875	0.915254	0.830769	0.898305	0.95082	0.877193	0.966667	0.85	0.898305	0.933333	0.689655	0.655172	0.586207	0.344828	0.689655	0.517241	0.655172	0.724138	0.655172	0.137931	0.62069	0.344828	0.62069
304	0.943182	0.965517	0.952941	0.920455	1	0.988372	0.885057	0.784091	0.894118	0.910112	0.944444	0.862069	0.833333	0.829545	0.911111	0.885057	0.954545	0.896552	0.922222	0.95082	0.952381	0.952381	0.966102	0.949153	0.976744	0.913793	0.9375	0.932203	0.830769	0.881356	0.967213	0.929825	0.983333	0.866667	0.915254	0.916667	0.655172	0.689655	0.517241	0.344828	0.758621	0.482759	0.655172	0.724138	0.758621	0.241379	0.689655	0.275862	0.62069
305	0.954545	0.954023	0.976471	0.931818	0.988372	0.988372	0.793103	0.806818	0.917647	0.820225	0.922222	0.896552	0.833333	0.852273	0.922222	0.908046	0.943182	0.908046	0.933333	0.95082	0.904762	1	1	0.932203	0.965116	0.931034	0.953125	0.881356	0.846154	0.898305	0.967213	0.894737	0.983333	0.9	0.881356	0.95	0.655172	0.586207	0.517241	0.413793	0.758621	0.517241	0.655172	0.758621	0.793103	0.241379	0.689655	0.413793	0.586207
306	0.943182	0.965517	0.964706	0.943182	1	0.965116	0.850575	0.75	0.894118	0.842697	0.944444	0.885057	0.777778	0.829545	0.888889	0.885057	0.943182	0.896552	0.922222	0.967213	0.984127	0.968254	0.983051	0.949153	0.976744	0.948276	0.96875	0.915254	0.8	0.898305	0.95082	0.929825	0.983333	0.916667	0.949153	0.866667	0.724138	0.793103	0.62069	0.344828	0.827586	0.482759	0.724138	0.758621	0.758621	0.172414	0.655172	0.37931	0.482759
307	0.943182	0.977011	0.988235	0.943182	0.988372	0.953488	0.83908	0.840909	0.905882	0.876404	0.933333	0.862069	0.822222	0.852273	0.922222	0.885057	0.943182	0.908046	0.933333	0.967213	0.936508	0.952381	0.932203	0.949153	0.976744	0.913793	0.90625	0.881356	0.846154	0.898305	1	0.877193	0.983333	0.916667	0.966102	0.916667	0.724138	0.689655	0.586207	0.344828	0.758621	0.482759	0.655172	0.793103	0.724138	0.172414	0.724138	0.344828	0.482759
308	0.965909	0.942529	0.964706	0.943182	0.976744	0.976744	0.850575	0.829545	0.905882	0.898876	0.9	0.862069	0.833333	0.829545	0.888889	0.91954	0.954545	0.908046	0.911111	0.967213	0.904762	0.936508	0.983051	0.966102	0.953488	0.965517	0.984375	0.898305	0.861538	0.898305	0.967213	0.947368	0.966667	0.866667	0.949153	0.866667	0.655172	0.724138	0.551724	0.344828	0.758621	0.448276	0.655172	0.793103	0.793103	0.206897	0.724138	0.413793	0.517241
309	0.965909	0.954023	0.964706	0.931818	0.976744	0.965116	0.862069	0.784091	0.894118	0.898876	0.911111	0.896552	0.822222	0.863636	0.866667	0.896552	0.943182	0.896552	0.944444	0.967213	0.952381	0.952381	1	0.966102	0.953488	0.948276	0.96875	0.864407	0.861538	0.898305	0.901639	0.982456	0.983333	0.85	0.949153	0.9	0.758621	0.758621	0.551724	0.413793	0.827586	0.448276	0.689655	0.862069	0.793103	0.172414	0.655172	0.448276	0.62069
310	0.965909	0.954023	0.952941	0.920455	0.976744	0.976744	0.885057	0.795455	0.894118	0.88764	0.911111	0.885057	0.844444	0.863636	0.9	0.931034	0.954545	0.896552	0.933333	0.95082	0.936508	0.952381	1	0.949153	0.930233	0.948276	0.953125	0.932203	0.830769	0.898305	0.901639	0.929825	0.966667	0.816667	0.966102	0.916667	0.62069	0.689655	0.62069	0.413793	0.793103	0.482759	0.62069	0.758621	0.758621	0.206897	0.758621	0.482759	0.551724
311	0.965909	0.954023	0.976471	0.931818	0.988372	0.988372	0.873563	0.806818	0.894118	0.831461	0.888889	0.885057	0.844444	0.852273	0.866667	0.908046	0.943182	0.873563	0.911111	0.967213	0.936508	0.968254	0.949153	0.949153	0.94186	0.948276	0.96875	0.949153	0.876923	0.898305	0.918033	0.947368	0.983333	0.916667	0.966102	0.883333	0.655172	0.724138	0.586207	0.344828	0.862069	0.448276	0.62069	0.758621	0.724138	0.206897	0.655172	0.310345	0.586207
312	0.965909	0.954023	0.964706	0.931818	0.976744	0.976744	0.850575	0.795455	0.905882	0.865169	0.9	0.885057	0.822222	0.795455	0.866667	0.91954	0.931818	0.908046	0.933333	0.967213	0.968254	0.920635	0.966102	0.915254	0.94186	0.965517	0.9375	0.949153	0.861538	0.881356	1	0.929825	0.966667	0.866667	0.932203	0.9	0.62069	0.827586	0.551724	0.344828	0.758621	0.448276	0.655172	0.793103	0.724138	0.241379	0.827586	0.310345	0.517241
313	0.954545	0.954023	0.964706	0.920455	0.976744	0.976744	0.862069	0.75	0.905882	0.865169	0.944444	0.885057	0.855556	0.840909	0.855556	0.908046	0.943182	0.896552	0.922222	0.967213	0.952381	0.904762	0.949153	0.949153	0.953488	0.948276	0.953125	0.932203	0.815385	0.915254	1	0.929825	0.966667	0.85	0.949153	0.9	0.724138	0.758621	0.551724	0.448276	0.724138	0.413793	0.758621	0.758621	0.793103	0	0.724138	0.37931	0.551724
314	0.954545	0.954023	0.976471	0.931818	0.976744	0.953488	0.885057	0.761364	0.905882	0.865169	0.933333	0.885057	0.844444	0.806818	0.888889	0.908046	0.954545	0.873563	0.922222	0.967213	0.904762	0.968254	0.983051	0.949153	0.953488	0.931034	0.96875	0.898305	0.846154	0.898305	0.934426	0.982456	0.983333	0.883333	0.915254	0.883333	0.724138	0.724138	0.62069	0.448276	0.793103	0.448276	0.62069	0.724138	0.758621	0.0689655	0.724138	0.310345	0.586207
315	0.965909	0.954023	0.964706	0.920455	0.988372	0.965116	0.862069	0.852273	0.905882	0.910112	0.9	0.896552	0.855556	0.806818	0.866667	0.91954	0.954545	0.896552	0.922222	0.967213	0.936508	0.952381	0.983051	0.932203	0.965116	0.948276	0.96875	0.915254	0.830769	0.898305	0.967213	0.964912	0.966667	0.916667	0.932203	0.883333	0.758621	0.758621	0.586207	0.413793	0.793103	0.551724	0.689655	0.689655	0.793103	0.0344828	0.724138	0.344828	0.551724
316	0.954545	0.931034	0.964706	0.909091	0.976744	0.965116	0.91954	0.784091	0.905882	0.853933	0.944444	0.885057	0.866667	0.795455	0.8	0.908046	0.954545	0.896552	0.922222	0.967213	0.920635	0.952381	0.983051	0.949153	0.976744	0.87931	0.96875	0.898305	0.8	0.898305	1	0.929825	0.983333	0.85	0.983051	0.916667	0.689655	0.724138	0.586207	0.37931	0.655172	0.448276	0.689655	0.62069	0.758621	0.172414	0.793103	0.310345	0.551724
317	0.954545	0.942529	0.964706	0.943182	0.976744	0.976744	0.885057	0.772727	0.905882	0.831461	0.966667	0.885057	0.855556	0.829545	0.788889	0.908046	0.954545	0.896552	0.911111	0.967213	0.984127	0.888889	0.983051	0.949153	1	0.965517	0.9375	0.932203	0.876923	0.898305	1	0.964912	0.966667	0.916667	0.949153	0.933333	0.758621	0.724138	0.517241	0.310345	0.724138	0.482759	0.724138	0.724138	0.758621	0.172414	0.62069	0.275862	0.586207
318	0.965909	0.965517	0.964706	0.931818	0.965116	0.976744	0.827586	0.784091	0.894118	0.88764	0.955556	0.885057	0.833333	0.795455	0.844444	0.908046	0.954545	0.908046	0.911111	0.967213	0.888889	0.952381	0.949153	0.949153	0.930233	0.87931	0.96875	0.932203	0.861538	0.881356	0.983607	0.947368	0.983333	0.933333	0.966102	0.883333	0.655172	0.724138	0.62069	0.37931	0.724138	0.482759	0.517241	0.827586	0.827586	0.172414	0.793103	0.310345	0.689655
319	0.954545	0.91954	0.964706	0.920455	0.976744	0.965116	0.816092	0.806818	0.917647	0.88764	0.9	0.873563	0.844444	0.818182	0.877778	0.931034	0.943182	0.896552	0.933333	0.967213	0.968254	0.952381	0.949153	0.949153	0.976744	0.896552	0.953125	0.915254	0.815385	0.898305	0.967213	0.929825	0.983333	0.916667	0.898305	0.933333	0.689655	0.793103	0.448276	0.37931	0.758621	0.448276	0.758621	0.689655	0.689655	0.206897	0.724138	0.275862	0.517241
320	0.931818	0.954023	0.941176	0.920455	1	0.953488	0.850575	0.784091	0.905882	0.88764	0.933333	0.885057	0.844444	0.852273	0.877778	0.91954	0.954545	0.885057	0.922222	0.967213	0.952381	0.920635	0.949153	0.966102	0.988372	0.931034	0.953125	0.949153	0.892308	0.898305	0.983607	0.947368	0.95	0.866667	0.898305	0.85	0.689655	0.724138	0.517241	0.275862	0.793103	0.448276	0.689655	0.758621	0.758621	0.172414	0.655172	0.310345	0.586207
321	0.943182	0.931034	0.964706	0.954545	0.988372	0.965116	0.827586	0.806818	0.917647	0.853933	0.966667	0.896552	0.855556	0.863636	0.911111	0.896552	0.954545	0.896552	0.922222	0.983607	0.888889	0.920635	0.966102	0.949153	0.953488	0.896552	0.9375	0.881356	0.846154	0.898305	0.95082	0.947368	0.983333	0.9	0.932203	0.933333	0.655172	0.758621	0.655172	0.413793	0.724138	0.413793	0.758621	0.793103	0.724138	0.206897	0.62069	0.310345	0.517241
322	0.965909	0.931034	0.976471	0.920455	0.988372	0.953488	0.862069	0.784091	0.917647	0.876404	0.933333	0.896552	0.833333	0.840909	0.866667	0.931034	0.943182	0.885057	0.911111	0.967213	0.936508	0.968254	0.949153	0.949153	0.94186	0.948276	0.90625	0.932203	0.815385	0.898305	0.983607	0.964912	0.983333	0.933333	0.966102	0.9	0.655172	0.62069	0.586207	0.344828	0.689655	0.448276	0.724138	0.793103	0.724138	0.172414	0.793103	0.310345	0.482759
323	0.943182	0.965517	0.964706	0.920455	0.988372	0.976744	0.83908	0.806818	0.905882	0.831461	0.933333	0.885057	0.844444	0.875	0.9	0.91954	0.943182	0.885057	0.933333	0.967213	0.952381	0.952381	0.966102	0.949153	0.976744	0.948276	0.953125	0.915254	0.861538	0.898305	0.983607	0.947368	0.983333	0.916667	0.915254	0.883333	0.689655	0.655172	0.551724	0.37931	0.758621	0.482759	0.724138	0.827586	0.655172	0.206897	0.62069	0.275862	0.482759
324	0.920455	0.942529	0.964706	0.920455	0.988372	0.976744	0.885057	0.795455	0.905882	0.831461	0.955556	0.885057	0.811111	0.829545	0.866667	0.908046	0.954545	0.885057	0.888889	0.983607	0.952381	0.952381	0.983051	0.932203	0.988372	0.931034	0.9375	0.932203	0.830769	0.932203	0.983607	0.964912	0.966667	0.933333	0.932203	0.883333	0.758621	0.689655	0.551724	0.37931	0.689655	0.448276	0.758621	0.793103	0.724138	0.206897	0.689655	0.275862	0.586207
325	0.977273	0.942529	0.952941	0.931818	0.988372	0.965116	0.908046	0.840909	0.894118	0.898876	0.955556	0.885057	0.833333	0.806818	0.9	0.91954	0.954545	0.885057	0.911111	0.983607	0.952381	0.952381	0.983051	0.898305	0.988372	0.965517	0.9375	0.932203	0.815385	0.915254	1	0.982456	0.983333	0.933333	0.932203	0.883333	0.586207	0.793103	0.551724	0.344828	0.724138	0.482759	0.758621	0.793103	0.655172	0.206897	0.689655	0.310345	0.62069
326	0.988636	0.965517	0.964706	0.909091	0.988372	0.953488	0.83908	0.795455	0.894118	0.921348	0.922222	0.873563	0.822222	0.852273	0.911111	0.931034	0.954545	0.885057	0.922222	0.967213	0.888889	0.936508	0.983051	0.949153	0.94186	0.948276	0.96875	0.915254	0.815385	0.898305	0.983607	0.929825	0.983333	0.95	0.847458	0.9	0.655172	0.758621	0.517241	0.344828	0.758621	0.37931	0.655172	0.758621	0.689655	0.241379	0.655172	0.275862	0.551724
327	0.954545	0.954023	0.964706	0.931818	0.976744	0.976744	0.862069	0.829545	0.894118	0.921348	0.944444	0.873563	0.833333	0.840909	0.888889	0.931034	0.943182	0.885057	0.922222	0.983607	0.952381	0.952381	0.983051	0.915254	0.918605	0.948276	0.953125	0.915254	0.815385	0.898305	0.983607	0.964912	0.983333	0.916667	0.881356	0.95	0.689655	0.689655	0.517241	0.37931	0.827586	0.448276	0.793103	0.827586	0.62069	0.206897	0.758621	0.448276	0.62069
328	0.977273	0.942529	0.964706	0.931818	0.988372	0.976744	0.885057	0.761364	0.894118	0.865169	0.966667	0.873563	0.822222	0.829545	0.855556	0.908046	0.954545	0.885057	0.944444	0.967213	0.952381	0.936508	0.983051	0.949153	0.953488	0.948276	0.96875	0.881356	0.815385	0.898305	0.983607	0.964912	0.95	0.916667	0.915254	0.9	0.724138	0.758621	0.413793	0.37931	0.793103	0.517241	0.724138	0.862069	0.793103	0.241379	0.758621	0.310345	0.586207
329	0.943182	0.977011	0.964706	0.920455	0.976744	0.965116	0.885057	0.829545	0.917647	0.88764	0.966667	0.896552	0.822222	0.840909	0.9	0.942529	0.943182	0.885057	0.911111	0.967213	0.952381	0.984127	0.983051	0.949153	0.965116	0.965517	0.953125	0.881356	0.861538	0.898305	0.983607	0.947368	0.966667	0.883333	0.898305	0.883333	0.655172	0.758621	0.448276	0.37931	0.724138	0.448276	0.586207	0.793103	0.655172	0.241379	0.793103	0.344828	0.482759
330	0.954545	0.965517	0.964706	0.920455	0.988372	0.976744	0.862069	0.795455	0.894118	0.865169	0.966667	0.885057	0.855556	0.852273	0.888889	0.896552	0.965909	0.896552	0.955556	0.983607	0.936508	0.920635	0.983051	0.949153	0.953488	0.965517	0.921875	0.932203	0.846154	0.898305	0.983607	0.982456	0.933333	0.916667	0.881356	0.9	0.724138	0.758621	0.482759	0.413793	0.724138	0.413793	0.724138	0.793103	0.655172	0.172414	0.758621	0.310345	0.551724
331	0.931818	0.954023	0.964706	0.920455	0.976744	0.976744	0.908046	0.795455	0.894118	0.88764	0.911111	0.885057	0.833333	0.818182	0.877778	0.91954	0.954545	0.896552	0.922222	0.983607	0.936508	0.920635	0.949153	0.983051	0.965116	0.965517	0.96875	0.915254	0.846154	0.898305	0.983607	0.947368	0.966667	0.916667	0.915254	0.9	0.655172	0.724138	0.517241	0.413793	0.689655	0.482759	0.758621	0.862069	0.62069	0.275862	0.758621	0.413793	0.551724
332	0.943182	0.942529	0.964706	0.931818	0.988372	0.976744	0.908046	0.784091	0.905882	0.876404	0.933333	0.896552	0.833333	0.875	0.855556	0.896552	0.943182	0.908046	0.922222	0.967213	0.888889	0.936508	0.966102	0.932203	0.988372	0.948276	0.9375	0.949153	0.769231	0.898305	1	0.964912	0.95	0.916667	0.881356	0.933333	0.758621	0.689655	0.448276	0.413793	0.724138	0.448276	0.655172	0.793103	0.724138	0.241379	0.689655	0.344828	0.586207
333	0.954545	0.954023	0.964706	0.920455	0.988372	0.953488	0.91954	0.806818	0.917647	0.898876	0.955556	0.885057	0.855556	0.852273	0.833333	0.942529	0.943182	0.908046	0.933333	0.95082	0.952381	0.952381	0.983051	0.932203	0.988372	0.965517	0.875	0.949153	0.815385	0.898305	0.983607	0.982456	0.983333	0.866667	0.881356	0.9	0.655172	0.689655	0.689655	0.310345	0.655172	0.551724	0.689655	0.793103	0.689655	0.206897	0.758621	0.413793	0.551724
334	0.954545	0.954023	0.976471	0.920455	0.965116	0.965116	0.908046	0.761364	0.894118	0.88764	0.955556	0.885057	0.877778	0.806818	0.9	0.896552	0.954545	0.908046	0.933333	0.95082	0.968254	0.888889	1	0.949153	0.976744	0.896552	0.9375	0.932203	0.815385	0.898305	0.95082	0.947368	0.983333	0.866667	0.915254	0.866667	0.62069	0.758621	0.551724	0.310345	0.862069	0.482759	0.724138	0.827586	0.758621	0.206897	0.758621	0.448276	0.517241
335	0.943182	0.977011	0.964706	0.920455	0.976744	0.965116	0.91954	0.795455	0.917647	0.853933	0.966667	0.885057	0.855556	0.829545	0.866667	0.91954	0.954545	0.908046	0.944444	0.95082	0.968254	0.936508	0.983051	0.949153	0.94186	0.896552	0.90625	0.932203	0.815385	0.898305	0.983607	0.964912	0.95	0.883333	0.881356	0.9	0.655172	0.793103	0.586207	0.310345	0.793103	0.448276	0.793103	0.827586	0.827586	0.275862	0.655172	0.482759	0.551724
336	0.954545	0.954023	0.964706	0.920455	0.988372	0.976744	0.896552	0.784091	0.905882	0.808989	0.944444	0.873563	0.811111	0.875	0.9	0.91954	0.954545	0.908046	0.944444	0.95082	1	0.920635	0.983051	0.966102	0.988372	0.948276	0.90625	0.881356	0.876923	0.898305	0.967213	0.947368	0.983333	0.883333	0.881356	0.933333	0.655172	0.758621	0.62069	0.344828	0.724138	0.413793	0.724138	0.758621	0.689655	0.310345	0.655172	0.448276	0.586207
337	0.943182	0.954023	0.941176	0.931818	0.976744	0.965116	0.91954	0.806818	0.917647	0.831461	0.955556	0.873563	0.844444	0.886364	0.888889	0.942529	0.931818	0.896552	0.944444	0.967213	0.936508	0.904762	1	0.966102	0.965116	0.913793	0.96875	0.881356	0.830769	0.898305	0.983607	0.964912	0.983333	0.85	0.898305	0.9	0.724138	0.793103	0.689655	0.344828	0.724138	0.448276	0.793103	0.758621	0.724138	0.137931	0.586207	0.413793	0.413793
338	0.954545	0.965517	0.964706	0.920455	0.976744	0.965116	0.908046	0.829545	0.905882	0.853933	0.944444	0.873563	0.822222	0.897727	0.877778	0.931034	0.943182	0.896552	0.944444	0.967213	0.936508	0.904762	1	0.932203	0.94186	0.948276	0.953125	0.881356	0.861538	0.898305	0.967213	0.947368	0.966667	0.916667	0.898305	0.866667	0.724138	0.793103	0.62069	0.275862	0.689655	0.448276	0.758621	0.793103	0.689655	0.241379	0.724138	0.448276	0.586207
339	0.943182	0.954023	0.964706	0.931818	1	0.976744	0.931034	0.806818	0.894118	0.910112	0.955556	0.885057	0.833333	0.875	0.888889	0.91954	0.943182	0.896552	0.944444	0.967213	0.936508	0.952381	0.966102	0.966102	0.988372	0.896552	0.921875	0.881356	0.830769	0.898305	0.95082	0.964912	0.983333	0.916667	0.915254	0.9	0.758621	0.793103	0.586207	0.310345	0.793103	0.517241	0.793103	0.758621	0.758621	0.310345	0.724138	0.448276	0.482759
340	0.965909	0.965517	0.964706	0.931818	0.988372	0.976744	0.942529	0.840909	0.882353	0.921348	0.955556	0.885057	0.844444	0.897727	0.855556	0.942529	0.943182	0.896552	0.933333	0.95082	0.904762	0.952381	0.966102	0.966102	0.976744	0.931034	0.90625	0.881356	0.846154	0.898305	0.967213	0.947368	0.966667	0.9	0.949153	0.883333	0.586207	0.758621	0.62069	0.344828	0.689655	0.37931	0.758621	0.793103	0.758621	0.310345	0.689655	0.448276	0.551724
341	0.943182	0.954023	0.964706	0.931818	0.988372	0.976744	0.931034	0.795455	0.882353	0.876404	0.933333	0.896552	0.788889	0.863636	0.866667	0.896552	0.954545	0.908046	0.944444	0.967213	0.873016	0.984127	0.966102	0.915254	0.988372	0.931034	0.90625	0.881356	0.861538	0.898305	0.983607	0.947368	0.983333	0.883333	0.949153	0.866667	0.689655	0.793103	0.655172	0.344828	0.655172	0.482759	0.758621	0.862069	0.689655	0.241379	0.62069	0.413793	0.551724
342	0.954545	0.965517	0.964706	0.931818	0.988372	0.988372	0.908046	0.806818	0.882353	0.88764	0.944444	0.862069	0.8	0.886364	0.811111	0.91954	0.943182	0.908046	0.955556	0.967213	0.920635	0.936508	0.932203	0.932203	0.988372	0.931034	0.9375	0.932203	0.8	0.915254	0.967213	0.964912	0.983333	0.916667	0.932203	0.9	0.724138	0.62069	0.586207	0.275862	0.793103	0.448276	0.793103	0.793103	0.62069	0.206897	0.827586	0.482759	0.586207
343	0.954545	0.965517	0.964706	0.920455	0.988372	0.976744	0.91954	0.852273	0.894118	0.932584	0.933333	0.862069	0.811111	0.875	0.877778	0.908046	0.920455	0.896552	0.922222	1	0.873016	0.968254	0.949153	0.966102	0.976744	0.948276	0.90625	0.898305	0.815385	0.898305	0.983607	0.947368	0.983333	0.9	0.915254	0.916667	0.655172	0.724138	0.551724	0.344828	0.793103	0.37931	0.793103	0.793103	0.655172	0.206897	0.724138	0.448276	0.482759
344	0.954545	0.965517	0.976471	0.931818	0.976744	0.965116	0.908046	0.795455	0.882353	0.865169	0.955556	0.885057	0.822222	0.875	0.877778	0.91954	0.954545	0.885057	0.944444	1	0.936508	0.984127	0.932203	0.949153	1	0.931034	0.9375	0.915254	0.815385	0.898305	0.983607	0.947368	0.983333	0.95	0.932203	0.883333	0.724138	0.758621	0.551724	0.241379	0.724138	0.482759	0.655172	0.758621	0.793103	0.206897	0.724138	0.413793	0.448276
345	0.954545	0.988506	0.964706	0.909091	0.976744	0.988372	0.931034	0.829545	0.894118	0.898876	0.955556	0.885057	0.855556	0.875	0.855556	0.931034	0.931818	0.896552	0.955556	1	0.952381	0.936508	0.966102	0.932203	0.965116	0.931034	0.953125	0.932203	0.846154	0.898305	0.983607	0.947368	0.966667	0.916667	0.966102	0.966667	0.758621	0.758621	0.37931	0.344828	0.827586	0.482759	0.62069	0.793103	0.758621	0.241379	0.758621	0.448276	0.62069
346	0.954545	0.977011	0.964706	0.920455	0.988372	0.976744	0.91954	0.795455	0.905882	0.898876	0.977778	0.885057	0.822222	0.875	0.9	0.931034	0.943182	0.896552	0.944444	1	0.936508	0.936508	0.949153	0.949153	0.988372	0.931034	0.9375	0.932203	0.830769	0.898305	1	0.929825	0.983333	0.866667	0.966102	0.866667	0.517241	0.724138	0.517241	0.37931	0.758621	0.517241	0.758621	0.827586	0.724138	0.310345	0.586207	0.37931	0.586207
347	0.965909	0.977011	0.964706	0.920455	0.965116	0.976744	0.931034	0.818182	0.905882	0.88764	0.977778	0.885057	0.811111	0.909091	0.944444	0.931034	0.954545	0.896552	0.955556	1	0.952381	0.968254	0.983051	0.949153	0.965116	0.87931	0.9375	0.915254	0.861538	0.898305	1	0.964912	0.983333	0.916667	0.932203	0.9	0.586207	0.724138	0.482759	0.344828	0.793103	0.448276	0.827586	0.793103	0.724138	0.241379	0.62069	0.448276	0.517241
348	0.965909	0.977011	0.964706	0.931818	0.976744	0.976744	0.942529	0.829545	0.917647	0.921348	0.944444	0.862069	0.811111	0.875	0.933333	0.931034	0.943182	0.885057	0.933333	1	0.984127	0.968254	1	0.949153	0.988372	0.931034	0.921875	0.932203	0.830769	0.898305	0.983607	0.929825	0.983333	0.883333	0.898305	0.95	0.724138	0.758621	0.482759	0.37931	0.793103	0.413793	0.724138	0.827586	0.655172	0.275862	0.862069	0.448276	0.551724
349	0.954545	0.988506	0.964706	0.920455	0.988372	0.953488	0.91954	0.784091	0.905882	0.88764	0.933333	0.873563	0.822222	0.875	0.933333	0.908046	0.943182	0.896552	0.911111	1	0.920635	0.936508	0.949153	0.949153	0.988372	0.896552	0.90625	0.932203	0.830769	0.898305	0.983607	0.982456	0.966667	0.883333	0.898305	0.9	0.517241	0.793103	0.482759	0.37931	0.793103	0.482759	0.724138	0.724138	0.793103	0.137931	0.586207	0.413793	0.62069
350	0.943182	0.977011	0.976471	0.931818	0.976744	0.953488	0.908046	0.772727	0.882353	0.876404	0.944444	0.885057	0.844444	0.943182	0.922222	0.954023	0.954545	0.908046	0.955556	0.983607	0.968254	0.952381	1	0.966102	0.976744	0.931034	0.90625	0.915254	0.830769	0.898305	1	0.964912	0.966667	0.816667	0.915254	0.9	0.655172	0.793103	0.517241	0.413793	0.724138	0.448276	0.724138	0.793103	0.689655	0.103448	0.758621	0.37931	0.517241
351	0.954545	0.931034	0.964706	0.931818	0.965116	0.976744	0.908046	0.795455	0.905882	0.88764	0.966667	0.885057	0.877778	0.931818	0.944444	0.91954	0.943182	0.885057	0.944444	0.967213	0.936508	0.936508	0.966102	0.932203	0.953488	0.896552	0.9375	0.915254	0.846154	0.898305	0.967213	0.964912	0.983333	0.85	0.898305	0.883333	0.724138	0.724138	0.448276	0.310345	0.793103	0.482759	0.758621	0.793103	0.793103	0.137931	0.862069	0.37931	0.551724
352	0.965909	0.954023	0.964706	0.920455	0.988372	0.976744	0.908046	0.840909	0.917647	0.898876	0.966667	0.873563	0.822222	0.852273	0.922222	0.908046	0.931818	0.885057	0.911111	0.967213	0.952381	0.984127	0.983051	0.949153	0.976744	0.87931	0.90625	0.915254	0.876923	0.898305	0.983607	0.982456	0.983333	0.916667	0.881356	0.9	0.655172	0.793103	0.448276	0.448276	0.689655	0.482759	0.827586	0.758621	0.551724	0.206897	0.62069	0.482759	0.448276
353	0.943182	0.965517	0.964706	0.931818	0.976744	0.965116	0.91954	0.772727	0.917647	0.876404	0.966667	0.91954	0.855556	0.875	0.933333	0.896552	0.931818	0.896552	0.944444	0.967213	0.936508	0.952381	0.949153	0.949153	0.965116	0.948276	0.921875	0.898305	0.923077	0.898305	0.967213	0.929825	0.983333	0.916667	0.864407	0.883333	0.689655	0.724138	0.37931	0.344828	0.793103	0.413793	0.655172	0.793103	0.586207	0.206897	0.655172	0.37931	0.517241
354	0.954545	0.965517	0.952941	0.920455	0.988372	0.976744	0.91954	0.795455	0.905882	0.898876	0.944444	0.873563	0.833333	0.863636	0.944444	0.908046	0.909091	0.896552	0.933333	0.983607	0.968254	0.968254	1	0.949153	0.976744	0.948276	0.9375	0.898305	0.876923	0.881356	0.983607	0.982456	0.983333	0.916667	0.915254	0.85	0.62069	0.586207	0.517241	0.37931	0.758621	0.551724	0.689655	0.793103	0.758621	0.206897	0.62069	0.37931	0.551724
355	0.965909	0.965517	0.964706	0.920455	0.976744	0.988372	0.931034	0.852273	0.894118	0.898876	0.933333	0.873563	0.822222	0.852273	0.944444	0.908046	0.943182	0.896552	0.944444	0.967213	0.936508	0.952381	0.983051	0.949153	0.976744	0.965517	0.96875	0.932203	0.815385	0.864407	1	0.912281	0.966667	0.85	0.881356	0.866667	0.655172	0.724138	0.517241	0.37931	0.689655	0.413793	0.586207	0.827586	0.758621	0.241379	0.724138	0.413793	0.62069
356	0.977273	0.977011	0.964706	0.909091	0.988372	0.953488	0.896552	0.840909	0.894118	0.865169	0.944444	0.873563	0.788889	0.784091	0.933333	0.954023	0.954545	0.908046	0.933333	0.983607	0.952381	0.936508	0.983051	0.949153	0.988372	0.965517	0.953125	0.932203	0.876923	0.898305	0.983607	0.947368	0.966667	0.816667	0.898305	0.9	0.655172	0.758621	0.448276	0.448276	0.827586	0.482759	0.758621	0.793103	0.689655	0.206897	0.758621	0.448276	0.551724
357	0.988636	0.965517	0.952941	0.943182	0.988372	0.965116	0.908046	0.852273	0.905882	0.898876	0.944444	0.873563	0.833333	0.863636	0.922222	0.931034	0.954545	0.896552	0.933333	0.983607	0.952381	0.984127	1	0.932203	0.976744	0.965517	0.921875	0.864407	0.861538	0.949153	0.983607	0.912281	0.966667	0.816667	0.881356	0.95	0.655172	0.724138	0.413793	0.344828	0.758621	0.413793	0.724138	0.724138	0.724138	0.172414	0.724138	0.448276	0.551724
358	0.954545	0.965517	0.964706	0.920455	0.976744	0.953488	0.896552	0.806818	0.905882	0.898876	0.9	0.885057	0.833333	0.806818	0.944444	0.91954	0.943182	0.896552	0.911111	0.967213	0.936508	0.952381	0.983051	0.949153	0.988372	0.965517	0.921875	0.915254	0.830769	0.915254	0.983607	0.912281	0.983333	0.8	0.898305	0.933333	0.586207	0.655172	0.448276	0.37931	0.724138	0.551724	0.793103	0.793103	0.724138	0.206897	0.758621	0.37931	0.517241
359	0.965909	0.965517	0.964706	0.886364	0.976744	0.965116	0.931034	0.806818	0.894118	0.876404	0.955556	0.885057	0.777778	0.886364	0.922222	0.91954	0.943182	0.896552	0.944444	0.967213	0.952381	0.936508	0.966102	0.966102	0.976744	0.931034	0.9375	0.864407	0.8	0.932203	0.983607	0.929825	0.95	0.783333	0.881356	0.9	0.62069	0.689655	0.482759	0.448276	0.793103	0.448276	0.724138	0.793103	0.724138	0.103448	0.793103	0.482759	0.551724
360	0.954545	0.965517	0.964706	0.920455	0.988372	0.988372	0.91954	0.772727	0.894118	0.865169	0.922222	0.885057	0.811111	0.840909	0.922222	0.908046	0.943182	0.908046	0.922222	0.967213	1	0.920635	0.983051	0.932203	0.988372	0.948276	0.9375	0.932203	0.846154	0.898305	0.967213	0.982456	0.983333	0.75	0.881356	0.916667	0.724138	0.655172	0.448276	0.413793	0.758621	0.37931	0.758621	0.793103	0.793103	0.137931	0.689655	0.413793	0.551724
361	0.954545	0.977011	0.941176	0.909091	0.988372	0.976744	0.91954	0.784091	0.894118	0.865169	0.955556	0.908046	0.788889	0.863636	0.911111	0.942529	0.943182	0.896552	0.933333	0.983607	0.968254	0.952381	1	0.966102	0.988372	0.948276	0.96875	0.898305	0.8	0.898305	0.983607	0.947368	0.983333	0.9	0.864407	0.933333	0.586207	0.586207	0.482759	0.448276	0.827586	0.482759	0.758621	0.793103	0.793103	0.137931	0.724138	0.413793	0.413793
362	0.943182	0.965517	0.964706	0.931818	0.976744	0.976744	0.908046	0.772727	0.894118	0.898876	0.9	0.885057	0.777778	0.852273	0.911111	0.908046	0.954545	0.896552	0.944444	0.983607	0.984127	0.904762	0.983051	0.932203	0.988372	0.931034	0.96875	0.915254	0.923077	0.898305	0.983607	0.947368	0.966667	0.9	0.915254	0.966667	0.586207	0.758621	0.551724	0.344828	0.758621	0.482759	0.758621	0.827586	0.793103	0.103448	0.827586	0.37931	0.551724
363	0.954545	0.965517	0.952941	0.931818	0.976744	0.965116	0.908046	0.784091	0.882353	0.88764	0.877778	0.885057	0.811111	0.886364	0.922222	0.931034	0.954545	0.908046	0.933333	0.983607	0.952381	0.952381	0.932203	0.949153	0.965116	0.948276	0.90625	0.949153	0.892308	0.898305	0.983607	0.964912	0.966667	0.85	0.932203	0.933333	0.482759	0.758621	0.517241	0.413793	0.758621	0.413793	0.724138	0.793103	0.793103	0.0344828	0.62069	0.448276	0.517241
364	0.954545	0.965517	0.964706	0.931818	0.976744	0.988372	0.908046	0.818182	0.905882	0.898876	0.955556	0.873563	0.777778	0.852273	0.922222	0.908046	0.943182	0.885057	0.955556	0.967213	0.968254	0.952381	0.983051	0.966102	0.965116	0.931034	0.953125	0.915254	0.938462	0.881356	0.95082	0.929825	0.983333	0.8	0.898305	0.833333	0.62069	0.758621	0.482759	0.37931	0.827586	0.37931	0.724138	0.793103	0.655172	0.172414	0.586207	0.413793	0.448276
365	0.954545	0.954023	0.964706	0.920455	1	0.976744	0.908046	0.784091	0.917647	0.910112	0.944444	0.908046	0.844444	0.875	0.922222	0.908046	0.931818	0.896552	0.922222	0.983607	0.984127	0.968254	0.966102	0.966102	0.965116	0.931034	0.953125	0.881356	0.892308	0.898305	0.967213	0.964912	0.966667	0.85	0.881356	0.866667	0.724138	0.724138	0.517241	0.37931	0.689655	0.37931	0.758621	0.862069	0.827586	0.275862	0.655172	0.448276	0.517241
366	0.954545	0.988506	0.976471	0.920455	0.988372	0.965116	0.91954	0.840909	0.882353	0.898876	0.977778	0.885057	0.766667	0.818182	0.933333	0.896552	0.954545	0.896552	0.955556	0.983607	1	0.952381	0.966102	0.949153	0.976744	0.965517	0.953125	0.932203	0.923077	0.898305	0.967213	0.964912	0.983333	0.916667	0.864407	0.866667	0.551724	0.689655	0.482759	0.37931	0.758621	0.448276	0.655172	0.62069	0.793103	0.103448	0.655172	0.448276	0.517241
367	0.943182	0.965517	0.964706	0.931818	0.988372	0.988372	0.91954	0.806818	0.905882	0.898876	0.966667	0.885057	0.8	0.886364	0.911111	0.91954	0.954545	0.896552	0.922222	0.983607	0.936508	0.936508	0.949153	0.949153	0.953488	0.931034	0.953125	0.898305	0.938462	0.949153	0.967213	0.947368	0.983333	0.883333	0.898305	0.933333	0.586207	0.689655	0.482759	0.37931	0.689655	0.413793	0.62069	0.655172	0.62069	0.137931	0.758621	0.482759	0.551724
368	0.943182	0.954023	0.964706	0.931818	0.988372	1	0.91954	0.795455	0.894118	0.910112	0.944444	0.896552	0.833333	0.829545	0.933333	0.896552	0.954545	0.896552	0.966667	0.983607	0.952381	0.952381	0.949153	0.949153	0.965116	0.931034	0.953125	0.864407	0.923077	0.915254	0.967213	0.964912	0.95	0.783333	0.898305	0.883333	0.517241	0.551724	0.448276	0.310345	0.655172	0.413793	0.689655	0.655172	0.62069	0.206897	0.689655	0.448276	0.448276
369	0.943182	0.954023	0.964706	0.920455	0.988372	1	0.908046	0.795455	0.894118	0.898876	0.933333	0.873563	0.888889	0.818182	0.944444	0.908046	0.943182	0.908046	0.922222	0.983607	0.936508	0.936508	0.966102	0.949153	0.965116	0.948276	0.921875	0.864407	0.969231	0.932203	0.967213	0.947368	0.95	0.916667	0.864407	0.833333	0.62069	0.655172	0.517241	0.344828	0.758621	0.448276	0.655172	0.655172	0.689655	0.103448	0.724138	0.413793	0.586207
370	0.943182	0.954023	0.964706	0.920455	0.976744	0.953488	0.91954	0.784091	0.905882	0.865169	0.933333	0.885057	0.9	0.840909	0.933333	0.91954	0.943182	0.896552	0.933333	0.967213	0.984127	0.936508	1	0.932203	0.976744	0.965517	0.875	0.864407	0.892308	0.898305	1	0.947368	0.95	0.916667	0.898305	0.966667	0.62069	0.793103	0.344828	0.344828	0.827586	0.413793	0.724138	0.62069	0.62069	0.206897	0.758621	0.37931	0.482759
371	0.965909	0.965517	0.964706	0.931818	0.976744	0.988372	0.908046	0.829545	0.905882	0.876404	0.933333	0.873563	0.888889	0.863636	0.911111	0.942529	0.931818	0.896552	0.922222	0.983607	1	0.968254	1	0.932203	0.953488	0.931034	0.96875	0.847458	0.876923	0.898305	0.967213	0.947368	0.983333	0.883333	0.898305	0.866667	0.689655	0.758621	0.448276	0.37931	0.862069	0.413793	0.758621	0.62069	0.724138	0.172414	0.758621	0.413793	0.551724
372	0.954545	0.965517	0.964706	0.931818	0.976744	0.988372	0.908046	0.829545	0.905882	0.88764	0.933333	0.873563	0.888889	0.806818	0.955556	0.91954	0.954545	0.885057	0.944444	0.983607	0.936508	0.968254	0.983051	0.949153	0.953488	0.931034	0.953125	0.847458	0.861538	0.898305	1	0.929825	0.95	0.866667	0.915254	0.933333	0.655172	0.689655	0.482759	0.413793	0.827586	0.37931	0.758621	0.62069	0.689655	0.137931	0.689655	0.448276	0.586207
373	0.943182	0.965517	0.952941	0.931818	0.988372	0.976744	0.908046	0.795455	0.917647	0.88764	0.955556	0.862069	0.877778	0.840909	0.922222	0.91954	0.943182	0.908046	0.944444	0.967213	0.968254	0.968254	0.983051	0.915254	0.976744	0.948276	0.984375	0.830508	0.861538	0.898305	0.967213	0.964912	0.983333	0.85	0.932203	0.883333	0.655172	0.586207	0.482759	0.37931	0.827586	0.448276	0.793103	0.62069	0.655172	0.172414	0.689655	0.37931	0.551724
374	0.954545	0.942529	0.964706	0.931818	1	0.965116	0.908046	0.852273	0.905882	0.88764	0.955556	0.873563	0.866667	0.852273	0.9	0.91954	0.931818	0.896552	0.944444	0.983607	0.984127	0.936508	0.966102	0.932203	0.953488	0.913793	0.96875	0.830508	0.892308	0.898305	1	0.929825	0.966667	0.85	0.881356	0.95	0.586207	0.724138	0.413793	0.344828	0.689655	0.413793	0.758621	0.62069	0.689655	0.241379	0.724138	0.448276	0.517241
375	0.954545	0.965517	0.964706	0.920455	1	1	0.91954	0.772727	0.905882	0.842697	0.977778	0.862069	0.877778	0.840909	0.922222	0.91954	0.943182	0.908046	0.944444	1	0.984127	0.936508	0.983051	0.966102	0.953488	0.948276	0.953125	0.813559	0.892308	0.898305	1	0.982456	0.966667	0.866667	0.864407	0.95	0.655172	0.724138	0.37931	0.413793	0.758621	0.413793	0.62069	0.62069	0.689655	0.206897	0.655172	0.448276	0.551724
376	0.943182	0.965517	0.964706	0.931818	0.976744	0.988372	0.908046	0.818182	0.905882	0.865169	0.955556	0.885057	0.866667	0.875	0.933333	0.954023	0.954545	0.896552	0.922222	0.983607	1	0.984127	1	0.949153	0.930233	0.948276	0.9375	0.881356	0.876923	0.898305	0.983607	0.947368	0.983333	0.916667	0.898305	0.916667	0.586207	0.724138	0.413793	0.275862	0.758621	0.448276	0.758621	0.586207	0.689655	0.275862	0.62069	0.517241	0.482759
377	0.931818	0.954023	0.964706	0.920455	0.988372	0.976744	0.91954	0.806818	0.882353	0.865169	0.944444	0.862069	0.777778	0.875	0.933333	0.91954	0.943182	0.885057	0.944444	0.967213	0.968254	0.968254	0.966102	0.966102	0.953488	0.948276	0.953125	0.898305	0.923077	0.898305	0.983607	0.964912	0.983333	0.783333	0.915254	0.866667	0.586207	0.689655	0.517241	0.482759	0.827586	0.413793	0.689655	0.655172	0.655172	0.275862	0.724138	0.482759	0.62069
378	0.954545	0.965517	0.964706	0.943182	0.976744	0.976744	0.931034	0.795455	0.894118	0.865169	0.966667	0.873563	0.811111	0.920455	0.933333	0.931034	0.954545	0.908046	0.944444	0.967213	0.984127	0.952381	0.966102	0.966102	0.976744	0.913793	0.9375	0.864407	0.953846	0.881356	1	0.964912	0.983333	0.866667	0.898305	0.95	0.551724	0.689655	0.551724	0.344828	0.758621	0.413793	0.724138	0.62069	0.586207	0.241379	0.655172	0.448276	0.586207
379	0.954545	0.954023	0.964706	0.909091	0.988372	0.965116	0.91954	0.795455	0.894118	0.865169	0.966667	0.885057	0.777778	0.875	0.933333	0.91954	0.909091	0.885057	0.944444	0.967213	0.952381	0.968254	0.966102	0.949153	0.965116	0.948276	0.921875	0.847458	0.953846	0.898305	1	0.982456	0.966667	0.833333	0.915254	0.883333	0.655172	0.758621	0.482759	0.413793	0.896552	0.448276	0.758621	0.62069	0.689655	0.37931	0.62069	0.413793	0.62069
380	0.943182	0.942529	0.952941	0.920455	1	0.988372	0.931034	0.852273	0.917647	0.820225	0.955556	0.885057	0.766667	0.875	0.933333	0.91954	0.920455	0.908046	0.933333	0.983607	0.968254	0.952381	0.966102	0.949153	0.976744	0.913793	0.953125	0.915254	0.938462	0.898305	1	0.982456	0.983333	0.883333	0.915254	0.883333	0.551724	0.758621	0.37931	0.344828	0.793103	0.482759	0.724138	0.551724	0.689655	0.275862	0.689655	0.413793	0.62069
381	0.965909	0.977011	0.964706	0.909091	0.976744	0.953488	0.91954	0.795455	0.894118	0.820225	0.966667	0.885057	0.822222	0.840909	0.944444	0.908046	0.909091	0.908046	0.922222	1	0.968254	0.952381	0.949153	0.949153	0.965116	0.948276	0.96875	0.898305	0.846154	0.898305	1	0.929825	0.966667	0.883333	0.915254	0.883333	0.689655	0.758621	0.448276	0.344828	0.758621	0.413793	0.689655	0.62069	0.689655	0.103448	0.724138	0.482759	0.517241
382	0.965909	0.965517	0.964706	0.931818	0.976744	0.976744	0.91954	0.795455	0.905882	0.865169	0.955556	0.885057	0.811111	0.886364	0.911111	0.91954	0.943182	0.896552	0.922222	0.983607	0.920635	0.968254	0.949153	0.966102	0.965116	0.931034	0.9375	0.915254	0.846154	0.898305	1	0.929825	0.966667	0.916667	0.898305	0.883333	0.689655	0.827586	0.448276	0.413793	0.793103	0.37931	0.655172	0.62069	0.689655	0.206897	0.758621	0.482759	0.62069
383	0.965909	0.965517	0.964706	0.931818	0.988372	0.988372	0.91954	0.806818	0.905882	0.876404	0.9	0.873563	0.833333	0.840909	0.922222	0.908046	0.920455	0.885057	0.911111	0.983607	0.904762	0.968254	0.983051	0.949153	0.953488	0.913793	0.921875	0.915254	0.830769	0.915254	0.967213	0.947368	0.966667	0.833333	0.881356	0.883333	0.586207	0.724138	0.517241	0.37931	0.793103	0.413793	0.62069	0.689655	0.62069	0.172414	0.793103	0.448276	0.586207
384	0.954545	0.977011	0.964706	0.909091	0.988372	0.976744	0.91954	0.806818	0.894118	0.831461	0.933333	0.873563	0.766667	0.840909	0.911111	0.91954	0.931818	0.885057	0.944444	0.983607	1	0.952381	0.983051	0.949153	0.965116	0.948276	0.953125	0.915254	0.876923	0.898305	0.983607	0.964912	0.983333	0.833333	0.898305	0.9	0.62069	0.758621	0.448276	0.344828	0.689655	0.37931	0.62069	0.655172	0.689655	0.206897	0.655172	0.448276	0.62069
385	0.954545	0.954023	0.964706	0.920455	1	0.976744	0.908046	0.795455	0.905882	0.842697	0.911111	0.873563	0.788889	0.784091	0.922222	0.931034	0.920455	0.908046	0.933333	0.967213	0.968254	0.904762	0.966102	0.966102	0.965116	0.948276	0.953125	0.881356	0.846154	0.898305	0.983607	0.947368	0.966667	0.866667	0.881356	0.866667	0.689655	0.724138	0.413793	0.37931	0.758621	0.413793	0.758621	0.689655	0.827586	0.206897	0.862069	0.482759	0.62069
386	0.954545	0.954023	0.964706	0.931818	0.976744	0.976744	0.91954	0.795455	0.917647	0.876404	0.933333	0.873563	0.844444	0.818182	0.933333	0.942529	0.920455	0.885057	0.944444	0.983607	0.952381	0.952381	1	0.949153	0.953488	0.948276	0.953125	0.864407	0.830769	0.898305	0.95082	0.929825	0.966667	0.9	0.898305	0.916667	0.689655	0.724138	0.448276	0.482759	0.689655	0.37931	0.586207	0.551724	0.724138	0.206897	0.862069	0.413793	0.586207
387	0.954545	0.954023	0.964706	0.931818	0.988372	0.976744	0.931034	0.784091	0.894118	0.842697	0.922222	0.885057	0.811111	0.852273	0.922222	0.908046	0.920455	0.896552	0.944444	0.983607	0.968254	0.952381	0.966102	0.966102	0.976744	0.931034	0.9375	0.898305	0.830769	0.915254	1	0.947368	0.983333	0.883333	0.864407	0.9	0.655172	0.793103	0.413793	0.448276	0.689655	0.448276	0.655172	0.586207	0.724138	0.206897	0.724138	0.413793	0.724138
388	0.977273	0.965517	0.964706	0.909091	0.988372	0.976744	0.91954	0.806818	0.882353	0.876404	0.922222	0.862069	0.788889	0.818182	0.922222	0.931034	0.909091	0.896552	0.933333	0.983607	0.968254	0.920635	0.949153	0.966102	0.953488	0.948276	0.9375	0.881356	0.8	0.898305	0.918033	0.947368	0.966667	0.916667	0.915254	0.85	0.62069	0.758621	0.344828	0.413793	0.689655	0.413793	0.793103	0.586207	0.62069	0.310345	0.758621	0.448276	0.586207
389	0.954545	0.965517	0.964706	0.909091	0.988372	0.965116	0.908046	0.795455	0.905882	0.853933	0.922222	0.896552	0.777778	0.829545	0.922222	0.942529	0.886364	0.896552	0.933333	0.983607	0.936508	0.952381	0.983051	0.949153	0.965116	0.896552	0.9375	0.898305	0.815385	0.898305	0.934426	0.964912	0.983333	0.883333	0.881356	0.883333	0.551724	0.758621	0.37931	0.37931	0.793103	0.551724	0.724138	0.551724	0.62069	0.413793	0.827586	0.448276	0.551724
390	0.943182	0.977011	0.964706	0.920455	0.976744	0.965116	0.908046	0.829545	0.905882	0.820225	0.944444	0.873563	0.833333	0.818182	0.944444	0.931034	0.909091	0.908046	0.933333	0.983607	0.936508	0.936508	0.966102	0.949153	0.965116	0.948276	0.9375	0.898305	0.753846	0.898305	0.95082	0.947368	0.966667	0.883333	0.881356	0.85	0.655172	0.655172	0.344828	0.37931	0.724138	0.413793	0.689655	0.62069	0.689655	0.344828	0.724138	0.448276	0.517241
391	0.954545	0.977011	0.964706	0.920455	0.988372	0.976744	0.908046	0.829545	0.905882	0.820225	0.944444	0.873563	0.8	0.852273	0.933333	0.91954	0.909091	0.885057	0.922222	1	0.920635	0.936508	0.983051	0.949153	0.976744	0.931034	0.9375	0.881356	0.923077	0.915254	0.967213	0.947368	0.966667	0.866667	0.864407	0.966667	0.655172	0.758621	0.344828	0.344828	0.724138	0.448276	0.689655	0.551724	0.758621	0.310345	0.724138	0.37931	0.482759
392	0.943182	0.965517	0.952941	0.920455	0.965116	0.976744	0.91954	0.806818	0.905882	0.820225	0.933333	0.873563	0.811111	0.829545	0.933333	0.931034	0.909091	0.896552	0.933333	1	0.968254	0.936508	1	0.966102	0.965116	0.931034	0.921875	0.864407	0.907692	0.898305	0.95082	0.947368	0.966667	0.85	0.881356	0.866667	0.689655	0.551724	0.37931	0.37931	0.827586	0.448276	0.655172	0.689655	0.655172	0.275862	0.62069	0.37931	0.448276
393	0.943182	0.965517	0.964706	0.943182	0.976744	0.976744	0.908046	0.772727	0.894118	0.820225	0.911111	0.885057	0.777778	0.840909	0.922222	0.91954	0.897727	0.896552	0.933333	0.983607	0.904762	0.920635	0.983051	0.932203	0.988372	0.948276	0.9375	0.898305	0.846154	0.898305	1	0.947368	0.983333	0.866667	0.898305	0.9	0.655172	0.689655	0.344828	0.310345	0.827586	0.448276	0.655172	0.586207	0.655172	0.275862	0.724138	0.448276	0.62069
394	0.943182	0.988506	0.964706	0.909091	0.976744	0.965116	0.908046	0.818182	0.905882	0.831461	0.933333	0.885057	0.822222	0.818182	0.933333	0.908046	0.909091	0.885057	0.933333	1	0.968254	0.968254	0.983051	0.949153	0.930233	0.896552	0.953125	0.932203	0.892308	0.932203	0.967213	0.929825	0.983333	0.85	0.881356	0.9	0.62069	0.724138	0.37931	0.448276	0.758621	0.413793	0.758621	0.586207	0.62069	0.275862	0.655172	0.448276	0.586207
395	0.943182	0.977011	0.976471	0.931818	0.988372	0.965116	0.931034	0.829545	0.917647	0.831461	0.944444	0.885057	0.833333	0.852273	0.922222	0.908046	0.886364	0.873563	0.922222	1	0.952381	0.952381	1	0.949153	0.976744	0.931034	0.921875	0.915254	0.907692	0.898305	0.983607	0.947368	0.966667	0.816667	0.915254	0.866667	0.62069	0.689655	0.37931	0.37931	0.862069	0.517241	0.655172	0.551724	0.689655	0.310345	0.793103	0.448276	0.62069
396	0.977273	0.965517	0.964706	0.931818	1	0.988372	0.91954	0.795455	0.905882	0.831461	0.955556	0.873563	0.788889	0.852273	0.922222	0.942529	0.897727	0.873563	0.922222	1	0.968254	0.968254	0.966102	0.949153	0.953488	0.948276	0.921875	0.898305	0.923077	0.898305	0.983607	0.964912	0.966667	0.85	0.915254	0.933333	0.586207	0.689655	0.310345	0.37931	0.862069	0.448276	0.62069	0.586207	0.689655	0.275862	0.689655	0.448276	0.482759
397	0.943182	0.977011	0.952941	0.931818	0.988372	0.988372	0.908046	0.795455	0.905882	0.820225	0.933333	0.896552	0.8	0.886364	0.922222	0.931034	0.897727	0.896552	0.944444	1	0.952381	0.968254	0.983051	0.949153	0.976744	0.896552	0.9375	0.898305	0.984615	0.932203	0.983607	0.964912	0.983333	0.816667	0.847458	0.9	0.655172	0.551724	0.37931	0.37931	0.793103	0.37931	0.655172	0.551724	0.758621	0.241379	0.689655	0.448276	0.586207
398	0.943182	0.965517	0.964706	0.920455	0.976744	0.988372	0.91954	0.784091	0.917647	0.842697	0.955556	0.885057	0.788889	0.863636	0.933333	0.908046	0.909091	0.896552	0.922222	0.983607	0.936508	0.968254	0.966102	0.966102	0.953488	0.948276	0.921875	0.881356	0.907692	0.898305	1	0.964912	0.966667	0.816667	0.898305	0.9	0.62069	0.655172	0.344828	0.344828	0.689655	0.37931	0.724138	0.62069	0.655172	0.241379	0.655172	0.413793	0.724138
399	0.965909	0.977011	0.964706	0.931818	0.976744	0.965116	0.908046	0.795455	0.917647	0.865169	0.933333	0.862069	0.766667	0.852273	0.933333	0.908046	0.897727	0.885057	0.933333	1	0.936508	0.936508	0.966102	0.966102	0.976744	0.948276	0.953125	0.898305	0.923077	0.915254	1	0.964912	0.983333	0.9	0.881356	0.933333	0.689655	0.517241	0.344828	0.37931	0.724138	0.448276	0.689655	0.551724	0.758621	0.241379	0.655172	0.448276	0.551724
400	0.954545	0.977011	0.964706	0.943182	0.976744	0.976744	0.91954	0.772727	0.894118	0.820225	0.888889	0.885057	0.822222	0.806818	0.933333	0.908046	0.909091	0.896552	0.911111	1	0.968254	0.936508	0.966102	0.949153	0.965116	0.896552	0.9375	0.898305	0.907692	0.881356	0.983607	0.929825	0.966667	0.9	0.847458	0.95	0.655172	0.62069	0.344828	0.37931	0.793103	0.482759	0.689655	0.517241	0.724138	0.275862	0.724138	0.413793	0.655172
401	0.954545	0.988506	0.964706	0.931818	0.988372	0.976744	0.908046	0.784091	0.894118	0.876404	0.933333	0.885057	0.822222	0.840909	0.933333	0.896552	0.909091	0.896552	0.922222	1	0.936508	0.984127	0.932203	0.932203	0.976744	0.896552	0.9375	0.898305	0.876923	0.898305	1	0.947368	0.983333	0.883333	0.864407	0.966667	0.62069	0.62069	0.310345	0.413793	0.758621	0.448276	0.689655	0.551724	0.724138	0.241379	0.689655	0.413793	0.724138
402	0.965909	0.977011	0.964706	0.931818	0.988372	0.965116	0.91954	0.806818	0.905882	0.876404	0.944444	0.896552	0.822222	0.840909	0.944444	0.91954	0.909091	0.885057	0.9	1	0.968254	0.968254	0.983051	0.949153	0.988372	0.948276	0.953125	0.864407	0.953846	0.898305	1	0.947368	0.983333	0.866667	0.864407	0.9	0.655172	0.827586	0.37931	0.344828	0.862069	0.448276	0.689655	0.551724	0.758621	0.241379	0.689655	0.413793	0.517241
403	0.988636	0.965517	0.952941	0.931818	0.988372	0.976744	0.91954	0.806818	0.905882	0.876404	0.933333	0.885057	0.822222	0.852273	0.922222	0.91954	0.931818	0.885057	0.911111	1	0.984127	0.936508	0.949153	0.949153	0.965116	0.931034	0.921875	0.847458	0.923077	0.881356	0.983607	0.929825	0.983333	0.916667	0.881356	0.883333	0.655172	0.689655	0.448276	0.344828	0.827586	0.448276	0.724138	0.586207	0.827586	0.0689655	0.586207	0.37931	0.586207
404	0.965909	0.977011	0.964706	0.920455	0.965116	0.976744	0.908046	0.806818	0.894118	0.865169	0.922222	0.885057	0.833333	0.852273	0.933333	0.896552	0.931818	0.885057	0.911111	1	0.984127	0.920635	0.949153	0.932203	0.94186	0.913793	0.9375	0.813559	0.815385	0.898305	0.967213	0.964912	0.933333	0.883333	0.898305	0.85	0.689655	0.758621	0.37931	0.448276	0.862069	0.448276	0.689655	0.586207	0.758621	0.172414	0.655172	0.482759	0.551724
405	0.965909	0.965517	0.976471	0.931818	0.988372	0.965116	0.91954	0.784091	0.894118	0.865169	0.911111	0.885057	0.833333	0.852273	0.922222	0.908046	0.897727	0.896552	0.922222	0.95082	0.968254	0.968254	1	0.949153	0.953488	0.948276	0.953125	0.847458	0.830769	0.898305	0.918033	0.929825	0.983333	0.916667	0.898305	0.933333	0.724138	0.758621	0.310345	0.413793	0.827586	0.413793	0.689655	0.586207	0.793103	0.137931	0.655172	0.482759	0.586207
406	0.977273	0.977011	0.976471	0.931818	0.988372	0.965116	0.908046	0.795455	0.917647	0.853933	0.9	0.896552	0.811111	0.852273	0.933333	0.896552	0.909091	0.885057	0.9	1	0.952381	0.936508	0.983051	0.966102	0.94186	0.931034	0.953125	0.898305	0.815385	0.898305	0.967213	0.947368	0.983333	0.866667	0.864407	0.883333	0.655172	0.758621	0.37931	0.275862	0.793103	0.448276	0.689655	0.482759	0.689655	0.206897	0.758621	0.37931	0.551724
407	0.954545	0.977011	0.952941	0.931818	0.988372	0.976744	0.91954	0.784091	0.905882	0.853933	0.977778	0.885057	0.788889	0.852273	0.933333	0.885057	0.920455	0.908046	0.922222	1	0.952381	0.936508	0.966102	0.932203	0.94186	0.948276	0.9375	0.881356	0.830769	0.898305	0.95082	0.964912	0.966667	0.883333	0.864407	0.9	0.724138	0.724138	0.413793	0.344828	0.758621	0.482759	0.689655	0.517241	0.758621	0.172414	0.827586	0.413793	0.655172
408	0.965909	0.977011	0.964706	0.920455	0.988372	0.965116	0.908046	0.806818	0.905882	0.853933	0.933333	0.873563	0.788889	0.829545	0.944444	0.91954	0.909091	0.885057	0.911111	0.983607	0.984127	0.952381	0.966102	0.966102	0.94186	0.931034	0.921875	0.881356	0.815385	0.898305	0.901639	0.964912	0.983333	0.883333	0.864407	0.916667	0.655172	0.62069	0.37931	0.344828	0.793103	0.37931	0.862069	0.551724	0.655172	0.172414	0.758621	0.448276	0.62069
409	0.954545	0.977011	0.952941	0.943182	0.988372	0.988372	0.91954	0.772727	0.917647	0.797753	0.944444	0.896552	0.822222	0.852273	0.933333	0.896552	0.909091	0.896552	0.911111	1	0.952381	0.952381	1	0.949153	0.965116	0.948276	0.9375	0.864407	0.830769	0.898305	1	0.947368	0.983333	0.883333	0.881356	0.9	0.62069	0.62069	0.37931	0.310345	0.758621	0.448276	0.793103	0.586207	0.689655	0.137931	0.586207	0.344828	0.517241
410	0.977273	0.977011	0.964706	0.943182	0.976744	0.965116	0.896552	0.818182	0.905882	0.831461	0.922222	0.908046	0.811111	0.806818	0.922222	0.896552	0.909091	0.908046	0.9	1	0.968254	0.952381	0.949153	0.949153	0.953488	0.931034	0.9375	0.915254	0.769231	0.898305	1	0.947368	0.933333	0.916667	0.847458	0.866667	0.689655	0.689655	0.37931	0.275862	0.827586	0.413793	0.758621	0.62069	0.724138	0.206897	0.724138	0.482759	0.689655
411	0.965909	0.977011	0.952941	0.920455	0.988372	0.988372	0.91954	0.818182	0.894118	0.820225	0.933333	0.885057	0.8	0.829545	0.933333	0.908046	0.909091	0.896552	0.922222	0.967213	0.952381	0.968254	0.983051	0.949153	0.965116	0.896552	0.890625	0.881356	0.8	0.898305	0.934426	0.929825	0.966667	0.85	0.915254	0.916667	0.655172	0.689655	0.413793	0.241379	0.827586	0.482759	0.758621	0.551724	0.62069	0.172414	0.586207	0.413793	0.586207
412	0.977273	0.977011	0.964706	0.920455	0.988372	0.976744	0.908046	0.784091	0.929412	0.853933	0.922222	0.908046	0.822222	0.852273	0.922222	0.896552	0.931818	0.885057	0.933333	1	0.952381	0.936508	0.966102	0.949153	0.953488	0.931034	0.890625	0.847458	0.846154	0.915254	0.967213	0.947368	0.966667	0.916667	0.898305	0.9	0.655172	0.689655	0.37931	0.275862	0.793103	0.37931	0.655172	0.551724	0.655172	0.137931	0.793103	0.448276	0.62069
413	0.965909	0.977011	0.964706	0.920455	0.988372	0.988372	0.908046	0.784091	0.917647	0.831461	0.955556	0.885057	0.8	0.818182	0.933333	0.931034	0.909091	0.896552	0.911111	0.983607	0.936508	0.936508	0.949153	0.949153	0.965116	0.948276	0.90625	0.881356	0.830769	0.898305	0.967213	0.947368	0.983333	0.866667	0.881356	0.883333	0.62069	0.758621	0.482759	0.275862	0.793103	0.448276	0.758621	0.517241	0.689655	0.172414	0.724138	0.448276	0.551724
414	1	0.988506	0.964706	0.920455	0.988372	0.965116	0.91954	0.795455	0.917647	0.842697	0.911111	0.896552	0.833333	0.863636	0.944444	0.908046	0.931818	0.908046	0.922222	1	0.968254	0.904762	0.949153	0.949153	0.965116	0.913793	0.890625	0.898305	0.876923	0.898305	0.967213	0.947368	0.933333	0.916667	0.881356	0.95	0.62069	0.758621	0.551724	0.310345	0.827586	0.448276	0.862069	0.551724	0.724138	0.206897	0.724138	0.37931	0.517241
415	0.965909	0.977011	0.952941	0.931818	0.988372	0.976744	0.954023	0.795455	0.917647	0.808989	0.911111	0.885057	0.8	0.829545	0.922222	0.896552	0.886364	0.896552	0.922222	1	0.984127	0.952381	0.949153	0.932203	0.976744	0.913793	0.9375	0.898305	0.876923	0.915254	0.967213	0.947368	0.983333	0.883333	0.898305	0.866667	0.62069	0.724138	0.37931	0.344828	0.758621	0.413793	0.793103	0.551724	0.689655	0.206897	0.724138	0.517241	0.586207
416	0.965909	0.965517	0.964706	0.920455	0.976744	0.976744	0.931034	0.840909	0.905882	0.820225	0.933333	0.873563	0.833333	0.863636	0.955556	0.931034	0.897727	0.896552	0.933333	1	1	0.936508	0.966102	0.949153	0.953488	0.896552	0.90625	0.898305	0.815385	0.898305	0.901639	0.964912	0.983333	0.883333	0.898305	0.933333	0.586207	0.758621	0.413793	0.37931	0.827586	0.413793	0.862069	0.586207	0.655172	0.206897	0.655172	0.448276	0.689655
417	0.954545	0.965517	0.964706	0.920455	0.988372	0.988372	0.896552	0.806818	0.905882	0.808989	0.933333	0.885057	0.822222	0.840909	0.922222	0.908046	0.909091	0.896552	0.922222	1	0.984127	0.888889	0.932203	0.966102	0.965116	0.948276	0.890625	0.915254	0.861538	0.898305	0.967213	0.964912	0.883333	0.866667	0.915254	0.9	0.62069	0.689655	0.37931	0.344828	0.793103	0.413793	0.793103	0.551724	0.724138	0.172414	0.689655	0.482759	0.62069
418	0.931818	0.977011	0.964706	0.931818	0.988372	0.976744	0.91954	0.784091	0.905882	0.831461	0.944444	0.896552	0.777778	0.806818	0.922222	0.908046	0.909091	0.885057	0.922222	1	0.952381	0.936508	0.966102	0.949153	0.965116	0.896552	0.875	0.898305	0.846154	0.898305	0.918033	0.947368	0.966667	0.883333	0.915254	0.883333	0.655172	0.724138	0.344828	0.310345	0.793103	0.482759	0.724138	0.551724	0.724138	0.103448	0.655172	0.413793	0.62069
419	0.965909	0.988506	0.941176	0.920455	0.976744	0.976744	0.908046	0.795455	0.905882	0.820225	0.966667	0.885057	0.822222	0.886364	0.933333	0.91954	0.909091	0.885057	0.933333	1	0.984127	0.984127	0.983051	0.949153	0.953488	0.913793	0.921875	0.915254	0.876923	0.898305	0.983607	0.964912	0.966667	0.916667	0.898305	0.866667	0.689655	0.655172	0.344828	0.344828	0.758621	0.37931	0.724138	0.62069	0.689655	0.172414	0.758621	0.448276	0.655172
420	0.965909	0.977011	0.952941	0.931818	0.988372	0.988372	0.931034	0.840909	0.894118	0.808989	0.944444	0.885057	0.788889	0.840909	0.933333	0.896552	0.909091	0.885057	0.922222	0.983607	0.952381	0.968254	0.949153	0.949153	0.953488	0.913793	0.9375	0.932203	0.861538	0.915254	0.967213	0.912281	0.983333	0.9	0.898305	0.883333	0.689655	0.655172	0.37931	0.275862	0.827586	0.37931	0.758621	0.551724	0.724138	0.206897	0.724138	0.413793	0.586207
421	0.954545	0.988506	0.952941	0.909091	0.988372	0.976744	0.91954	0.795455	0.905882	0.797753	0.944444	0.896552	0.833333	0.818182	0.933333	0.91954	0.909091	0.896552	0.911111	1	0.984127	0.952381	1	0.949153	0.965116	0.896552	0.9375	0.932203	0.830769	0.898305	0.95082	0.964912	0.966667	0.866667	0.881356	0.933333	0.724138	0.758621	0.413793	0.344828	0.689655	0.482759	0.689655	0.551724	0.689655	0.137931	0.724138	0.448276	0.655172
422	0.931818	0.977011	0.964706	0.909091	0.988372	0.988372	0.931034	0.806818	0.905882	0.831461	0.944444	0.896552	0.833333	0.840909	0.922222	0.896552	0.909091	0.873563	0.922222	1	0.952381	0.952381	0.949153	0.949153	0.953488	0.913793	0.875	0.932203	0.815385	0.898305	0.967213	0.929825	0.933333	0.9	0.864407	0.85	0.62069	0.689655	0.517241	0.37931	0.758621	0.482759	0.793103	0.551724	0.724138	0.206897	0.689655	0.413793	0.655172
423	0.954545	0.977011	0.964706	0.943182	0.988372	0.976744	0.91954	0.829545	0.894118	0.831461	0.933333	0.885057	0.811111	0.829545	0.922222	0.908046	0.897727	0.896552	0.911111	0.983607	0.888889	0.904762	0.966102	0.949153	0.953488	0.948276	0.953125	0.915254	0.953846	0.898305	0.967213	0.929825	0.983333	0.916667	0.881356	0.9	0.655172	0.62069	0.344828	0.37931	0.827586	0.413793	0.827586	0.586207	0.689655	0.103448	0.689655	0.448276	0.62069
424	0.943182	0.977011	0.964706	0.931818	0.976744	0.976744	0.91954	0.784091	0.905882	0.831461	0.977778	0.896552	0.8	0.829545	0.888889	0.931034	0.909091	0.896552	0.911111	1	0.968254	0.904762	1	0.949153	0.94186	0.913793	0.90625	0.932203	0.923077	0.898305	0.967213	0.947368	0.966667	0.9	0.881356	0.916667	0.758621	0.724138	0.413793	0.310345	0.689655	0.37931	0.689655	0.551724	0.758621	0.103448	0.724138	0.413793	0.551724
425	0.954545	0.977011	0.964706	0.909091	1	0.988372	0.908046	0.795455	0.894118	0.842697	0.955556	0.896552	0.788889	0.897727	0.922222	0.896552	0.909091	0.896552	0.9	1	0.968254	0.904762	0.915254	0.949153	0.953488	0.896552	0.90625	0.932203	0.846154	0.898305	0.983607	0.894737	0.983333	0.883333	0.898305	0.9	0.655172	0.62069	0.413793	0.310345	0.724138	0.37931	0.724138	0.586207	0.724138	0.103448	0.827586	0.413793	0.586207
426	0.954545	0.988506	0.964706	0.920455	0.976744	0.988372	0.91954	0.806818	0.905882	0.820225	0.922222	0.885057	0.766667	0.840909	0.933333	0.896552	0.897727	0.873563	0.922222	1	0.968254	0.936508	0.932203	0.949153	0.976744	0.896552	0.921875	0.915254	0.846154	0.898305	0.983607	0.929825	0.983333	0.9	0.898305	0.916667	0.655172	0.758621	0.413793	0.310345	0.724138	0.517241	0.758621	0.586207	0.758621	0.172414	0.793103	0.448276	0.655172
427	0.931818	0.965517	0.964706	0.920455	0.988372	0.965116	0.908046	0.784091	0.917647	0.820225	0.911111	0.885057	0.811111	0.852273	0.944444	0.91954	0.909091	0.873563	0.922222	1	0.952381	0.936508	0.949153	0.949153	0.953488	0.913793	0.953125	0.898305	0.907692	0.898305	0.868852	0.894737	0.983333	0.85	0.898305	0.966667	0.724138	0.793103	0.413793	0.413793	0.689655	0.482759	0.724138	0.62069	0.689655	0.103448	0.758621	0.413793	0.517241
428	0.954545	0.977011	0.941176	0.943182	0.988372	0.976744	0.91954	0.818182	0.905882	0.831461	0.933333	0.896552	0.811111	0.875	0.933333	0.908046	0.909091	0.873563	0.911111	0.967213	0.984127	0.936508	0.966102	0.949153	0.94186	0.913793	0.9375	0.915254	0.984615	0.898305	0.901639	0.947368	0.983333	0.866667	0.881356	0.9	0.655172	0.62069	0.344828	0.344828	0.758621	0.482759	0.724138	0.586207	0.689655	0.0689655	0.62069	0.448276	0.586207
429	0.965909	0.977011	0.976471	0.920455	0.988372	0.988372	0.908046	0.840909	0.882353	0.808989	0.944444	0.873563	0.833333	0.852273	0.922222	0.91954	0.920455	0.862069	0.922222	1	0.984127	0.920635	0.949153	0.966102	0.930233	0.913793	0.953125	0.932203	0.923077	0.898305	0.983607	0.929825	0.883333	0.883333	0.915254	0.85	0.62069	0.551724	0.344828	0.310345	0.689655	0.448276	0.758621	0.586207	0.689655	0.103448	0.655172	0.413793	0.586207
430	0.943182	0.977011	0.988235	0.909091	1	0.988372	0.908046	0.852273	0.894118	0.853933	0.944444	0.896552	0.822222	0.863636	0.944444	0.908046	0.920455	0.885057	0.911111	1	0.952381	0.936508	0.932203	0.966102	0.94186	0.913793	0.953125	0.898305	0.907692	0.898305	0.967213	0.947368	0.9	0.9	0.881356	0.883333	0.586207	0.655172	0.344828	0.448276	0.724138	0.482759	0.689655	0.62069	0.689655	0.103448	0.758621	0.448276	0.517241
431	0.954545	0.977011	0.964706	0.931818	0.976744	0.976744	0.908046	0.829545	0.905882	0.842697	0.922222	0.873563	0.833333	0.829545	0.922222	0.931034	0.931818	0.873563	0.933333	1	0.952381	0.936508	0.949153	0.949153	0.965116	0.87931	0.9375	0.932203	0.8	0.898305	0.967213	0.929825	0.966667	0.916667	0.881356	0.883333	0.655172	0.517241	0.310345	0.275862	0.724138	0.482759	0.62069	0.62069	0.62069	0.137931	0.862069	0.448276	0.758621
432	0.954545	0.977011	0.964706	0.920455	1	0.976744	0.91954	0.886364	0.894118	0.842697	0.911111	0.885057	0.833333	0.840909	0.911111	0.931034	0.875	0.896552	0.911111	1	0.968254	0.952381	0.966102	0.949153	0.953488	0.913793	0.9375	0.932203	0.938462	0.898305	0.983607	0.964912	0.983333	0.866667	0.898305	0.866667	0.655172	0.62069	0.586207	0.275862	0.793103	0.448276	0.689655	0.62069	0.655172	0.137931	0.689655	0.448276	0.655172
433	0.965909	0.977011	0.952941	0.909091	0.988372	0.988372	0.908046	0.818182	0.905882	0.842697	0.933333	0.873563	0.8	0.852273	0.922222	0.954023	0.909091	0.896552	0.922222	1	0.968254	0.920635	0.966102	0.949153	0.953488	0.913793	0.921875	0.932203	0.892308	0.898305	0.983607	0.964912	0.95	0.883333	0.915254	0.883333	0.724138	0.551724	0.517241	0.344828	0.655172	0.517241	0.793103	0.586207	0.758621	0.103448	0.62069	0.448276	0.551724
434	0.954545	0.977011	0.952941	0.931818	0.988372	0.976744	0.91954	0.875	0.905882	0.876404	0.944444	0.885057	0.844444	0.840909	0.922222	0.942529	0.897727	0.850575	0.911111	1	0.968254	0.952381	0.932203	0.949153	0.953488	0.948276	0.890625	0.915254	0.861538	0.898305	0.95082	0.947368	0.933333	0.85	0.881356	0.866667	0.62069	0.517241	0.413793	0.413793	0.758621	0.517241	0.689655	0.62069	0.586207	0.103448	0.827586	0.413793	0.517241
435	0.965909	0.988506	0.964706	0.920455	0.988372	0.976744	0.91954	0.863636	0.882353	0.88764	0.944444	0.885057	0.8	0.795455	0.922222	0.91954	0.886364	0.83908	0.955556	1	0.904762	0.904762	0.949153	0.966102	0.965116	0.896552	0.953125	0.932203	0.861538	0.898305	0.967213	0.947368	0.933333	0.833333	0.898305	0.883333	0.62069	0.586207	0.37931	0.448276	0.758621	0.448276	0.758621	0.586207	0.689655	0.137931	0.793103	0.413793	0.551724
436	0.943182	0.977011	0.952941	0.931818	1	0.976744	0.91954	0.852273	0.905882	0.865169	0.944444	0.885057	0.811111	0.840909	0.922222	0.931034	0.897727	0.873563	0.955556	1	0.968254	0.904762	0.949153	0.949153	0.953488	0.913793	0.921875	0.932203	0.861538	0.898305	0.95082	0.929825	0.933333	0.8	0.898305	0.9	0.655172	0.724138	0.586207	0.413793	0.793103	0.413793	0.793103	0.62069	0.689655	0.137931	0.689655	0.413793	0.62069
437	0.954545	0.977011	0.952941	0.920455	0.988372	0.976744	0.91954	0.840909	0.905882	0.876404	0.922222	0.873563	0.811111	0.886364	0.933333	0.908046	0.909091	0.885057	0.911111	1	0.984127	0.936508	0.966102	0.966102	0.918605	0.913793	0.953125	0.915254	0.892308	0.898305	0.967213	0.964912	0.966667	0.85	0.864407	0.933333	0.62069	0.586207	0.517241	0.37931	0.724138	0.482759	0.793103	0.62069	0.655172	0.137931	0.724138	0.344828	0.517241
438	0.954545	0.977011	0.964706	0.931818	0.988372	0.965116	0.91954	0.795455	0.905882	0.831461	0.944444	0.885057	0.822222	0.909091	0.933333	0.91954	0.909091	0.896552	0.911111	1	0.984127	0.904762	0.949153	0.949153	0.953488	0.896552	0.921875	0.966102	0.8	0.898305	0.967213	0.947368	0.983333	0.916667	0.898305	0.9	0.586207	0.724138	0.551724	0.344828	0.758621	0.413793	0.793103	0.551724	0.689655	0.137931	0.689655	0.448276	0.551724
439	0.965909	0.977011	0.964706	0.920455	0.988372	0.976744	0.908046	0.840909	0.905882	0.876404	0.955556	0.908046	0.788889	0.852273	0.922222	0.91954	0.909091	0.873563	0.911111	1	0.984127	0.888889	0.949153	0.949153	0.94186	0.931034	0.9375	0.949153	0.876923	0.898305	0.967213	0.947368	0.966667	0.85	0.847458	0.966667	0.758621	0.758621	0.551724	0.344828	0.758621	0.37931	0.758621	0.586207	0.724138	0.137931	0.655172	0.37931	0.482759
440	0.988636	0.954023	0.976471	0.920455	0.988372	0.988372	0.908046	0.852273	0.894118	0.876404	0.933333	0.885057	0.822222	0.875	0.855556	0.896552	0.897727	0.873563	0.966667	1	0.968254	0.904762	0.949153	0.949153	0.94186	0.913793	0.921875	0.898305	0.892308	0.915254	0.983607	0.929825	0.966667	0.916667	0.915254	0.9	0.551724	0.551724	0.551724	0.310345	0.793103	0.413793	0.793103	0.551724	0.655172	0.137931	0.724138	0.413793	0.551724
441	0.965909	0.977011	0.952941	0.920455	0.976744	0.988372	0.931034	0.840909	0.894118	0.876404	0.922222	0.885057	0.811111	0.875	0.888889	0.942529	0.909091	0.885057	0.911111	1	0.984127	0.936508	0.932203	0.949153	0.953488	0.913793	0.875	0.915254	0.846154	0.898305	0.967213	0.964912	0.966667	0.9	0.898305	0.883333	0.724138	0.62069	0.724138	0.241379	0.862069	0.448276	0.793103	0.586207	0.689655	0.172414	0.689655	0.413793	0.655172
442	0.954545	0.977011	0.964706	0.920455	1	0.965116	0.908046	0.852273	0.894118	0.865169	0.933333	0.885057	0.788889	0.863636	0.833333	0.908046	0.931818	0.873563	0.933333	1	0.952381	0.936508	0.983051	0.949153	0.965116	0.913793	0.953125	0.932203	0.861538	0.898305	0.967213	0.947368	0.966667	0.9	0.898305	0.933333	0.62069	0.586207	0.551724	0.344828	0.793103	0.448276	0.724138	0.551724	0.689655	0.0689655	0.689655	0.413793	0.586207
443	0.954545	0.988506	0.964706	0.931818	0.988372	0.976744	0.91954	0.818182	0.894118	0.88764	0.888889	0.885057	0.766667	0.863636	0.866667	0.908046	0.909091	0.873563	0.911111	1	0.984127	0.936508	0.949153	0.949153	0.976744	0.913793	0.953125	0.949153	0.892308	0.898305	1	0.947368	0.966667	0.883333	0.881356	0.966667	0.724138	0.655172	0.517241	0.344828	0.655172	0.413793	0.793103	0.551724	0.551724	0.103448	0.689655	0.448276	0.551724
444	0.943182	0.954023	0.964706	0.931818	1	0.976744	0.896552	0.840909	0.905882	0.865169	0.922222	0.873563	0.811111	0.818182	0.888889	0.942529	0.897727	0.873563	0.922222	1	0.952381	0.936508	0.949153	0.949153	0.965116	0.896552	0.9375	0.898305	0.846154	0.864407	0.967213	0.947368	0.983333	0.883333	0.864407	0.866667	0.724138	0.724138	0.551724	0.413793	0.655172	0.413793	0.827586	0.551724	0.758621	0.103448	0.793103	0.413793	0.517241
445	0.954545	0.988506	0.976471	0.909091	1	0.976744	0.91954	0.852273	0.905882	0.865169	0.955556	0.873563	0.8	0.863636	0.888889	0.91954	0.909091	0.885057	0.922222	1	0.952381	0.936508	0.983051	0.949153	0.965116	0.913793	0.890625	0.915254	0.861538	0.898305	0.934426	0.947368	0.983333	0.833333	0.898305	0.95	0.62069	0.758621	0.517241	0.37931	0.724138	0.310345	0.793103	0.586207	0.655172	0.0689655	0.758621	0.413793	0.551724
446	0.954545	0.965517	0.964706	0.931818	0.976744	0.988372	0.896552	0.806818	0.894118	0.865169	0.911111	0.873563	0.822222	0.840909	0.877778	0.908046	0.931818	0.885057	0.933333	1	0.984127	0.904762	0.983051	0.949153	0.94186	0.913793	0.953125	0.864407	0.830769	0.898305	0.967213	0.947368	0.983333	0.883333	0.898305	0.916667	0.62069	0.793103	0.482759	0.413793	0.793103	0.37931	0.689655	0.551724	0.689655	0.137931	0.758621	0.413793	0.517241
447	0.965909	0.977011	0.964706	0.920455	0.965116	0.976744	0.91954	0.784091	0.905882	0.88764	0.922222	0.873563	0.822222	0.863636	0.855556	0.942529	0.943182	0.885057	0.944444	0.983607	0.952381	0.920635	0.966102	0.966102	0.965116	0.913793	0.96875	0.881356	0.846154	0.898305	0.967213	0.947368	0.966667	0.883333	0.915254	0.9	0.655172	0.689655	0.482759	0.37931	0.793103	0.448276	0.655172	0.517241	0.62069	0.137931	0.724138	0.37931	0.517241
448	0.965909	0.977011	0.952941	0.920455	1	0.976744	0.908046	0.806818	0.905882	0.842697	0.933333	0.908046	0.811111	0.863636	0.866667	0.896552	0.931818	0.896552	0.944444	1	0.984127	0.936508	0.983051	0.949153	0.965116	0.931034	0.96875	0.898305	0.876923	0.898305	0.967213	0.947368	0.95	0.833333	0.881356	0.933333	0.689655	0.689655	0.551724	0.413793	0.827586	0.413793	0.758621	0.551724	0.689655	0.137931	0.758621	0.413793	0.586207
449	0.943182	0.977011	0.964706	0.909091	0.988372	0.988372	0.908046	0.795455	0.894118	0.876404	0.955556	0.908046	0.755556	0.806818	0.877778	0.91954	0.920455	0.873563	0.933333	1	0.952381	0.936508	0.949153	0.949153	0.965116	0.896552	0.90625	0.915254	0.892308	0.898305	0.967213	0.929825	0.983333	0.883333	0.915254	0.866667	0.586207	0.62069	0.482759	0.37931	0.793103	0.37931	0.724138	0.517241	0.758621	0.172414	0.689655	0.37931	0.551724
450	0.965909	0.977011	0.964706	0.931818	1	0.965116	0.908046	0.784091	0.894118	0.876404	0.944444	0.908046	0.8	0.795455	0.8	0.942529	0.931818	0.850575	0.922222	1	0.952381	0.952381	0.983051	0.966102	0.953488	0.896552	0.921875	0.847458	0.892308	0.932203	0.983607	0.929825	0.983333	0.883333	0.949153	0.9	0.689655	0.793103	0.551724	0.413793	0.827586	0.413793	0.793103	0.517241	0.724138	0.0689655	0.586207	0.448276	0.62069
451	0.965909	0.988506	0.964706	0.920455	0.976744	0.953488	0.931034	0.818182	0.905882	0.88764	0.955556	0.908046	0.844444	0.818182	0.888889	0.91954	0.920455	0.862069	0.933333	1	0.984127	0.936508	0.949153	0.932203	0.965116	0.896552	0.96875	0.864407	0.892308	0.898305	0.983607	0.947368	0.983333	0.883333	0.949153	0.9	0.62069	0.689655	0.517241	0.413793	0.724138	0.413793	0.62069	0.517241	0.724138	0.103448	0.758621	0.448276	0.62069
452	0.943182	0.965517	0.952941	0.920455	1	0.976744	0.908046	0.863636	0.894118	0.876404	0.955556	0.885057	0.811111	0.840909	0.877778	0.896552	0.931818	0.850575	0.922222	1	0.936508	0.952381	0.949153	0.949153	0.965116	0.948276	0.921875	0.830508	0.907692	0.898305	0.983607	0.947368	0.966667	0.883333	0.932203	0.9	0.655172	0.586207	0.586207	0.37931	0.724138	0.37931	0.689655	0.551724	0.689655	0.137931	0.62069	0.37931	0.517241
453	0.954545	0.988506	0.976471	0.909091	0.976744	0.988372	0.91954	0.829545	0.905882	0.876404	0.944444	0.908046	0.755556	0.875	0.877778	0.931034	0.909091	0.850575	0.922222	1	0.968254	0.936508	0.932203	0.932203	0.965116	0.896552	0.96875	0.932203	0.892308	0.898305	0.983607	0.964912	0.983333	0.916667	0.932203	0.866667	0.62069	0.655172	0.517241	0.413793	0.758621	0.344828	0.724138	0.551724	0.655172	0.0689655	0.689655	0.37931	0.551724
454	0.977273	0.977011	0.964706	0.920455	0.988372	0.976744	0.908046	0.829545	0.894118	0.876404	0.922222	0.873563	0.833333	0.840909	0.877778	0.931034	0.931818	0.896552	0.933333	1	0.984127	0.936508	0.983051	0.966102	0.965116	0.896552	0.921875	0.864407	0.876923	0.898305	0.983607	0.964912	0.983333	0.9	0.915254	0.9	0.62069	0.689655	0.517241	0.37931	0.724138	0.413793	0.793103	0.517241	0.758621	0.0689655	0.655172	0.448276	0.551724
455	0.965909	0.965517	0.964706	0.909091	1	0.976744	0.91954	0.852273	0.894118	0.876404	0.966667	0.873563	0.777778	0.840909	0.866667	0.885057	0.909091	0.885057	0.911111	1	0.984127	0.952381	0.966102	0.966102	0.965116	0.948276	0.90625	0.932203	0.861538	0.898305	0.983607	0.947368	0.966667	0.9	0.932203	0.866667	0.62069	0.758621	0.586207	0.37931	0.758621	0.517241	0.724138	0.551724	0.758621	0.137931	0.758621	0.37931	0.551724
456	0.965909	0.988506	0.976471	0.931818	0.976744	0.976744	0.942529	0.840909	0.894118	0.88764	0.922222	0.896552	0.833333	0.863636	0.9	0.885057	0.920455	0.896552	0.933333	1	0.984127	0.952381	0.966102	0.949153	0.953488	0.913793	0.953125	0.847458	0.907692	0.898305	0.967213	0.947368	0.966667	0.9	0.898305	0.9	0.62069	0.758621	0.551724	0.310345	0.793103	0.310345	0.758621	0.551724	0.689655	0.103448	0.689655	0.37931	0.586207
457	0.954545	0.965517	0.964706	0.931818	0.988372	0.988372	0.91954	0.806818	0.905882	0.865169	0.933333	0.896552	0.811111	0.863636	0.866667	0.908046	0.897727	0.885057	0.944444	1	0.984127	0.952381	0.949153	0.949153	0.976744	0.896552	0.96875	0.864407	0.846154	0.898305	0.967213	0.947368	0.983333	0.95	0.915254	0.866667	0.655172	0.689655	0.551724	0.448276	0.793103	0.37931	0.758621	0.551724	0.758621	0.103448	0.758621	0.448276	0.586207
458	0.954545	0.977011	0.976471	0.920455	0.976744	0.988372	0.91954	0.806818	0.894118	0.876404	0.966667	0.885057	0.833333	0.840909	0.877778	0.908046	0.909091	0.896552	0.944444	1	0.952381	0.920635	0.966102	0.932203	0.953488	0.896552	0.921875	0.915254	0.907692	0.898305	0.983607	0.947368	0.933333	0.916667	0.898305	0.966667	0.655172	0.689655	0.551724	0.310345	0.793103	0.310345	0.724138	0.551724	0.793103	0.137931	0.758621	0.413793	0.517241
459	0.965909	0.977011	0.952941	0.920455	0.965116	0.976744	0.942529	0.818182	0.905882	0.88764	0.933333	0.873563	0.822222	0.818182	0.844444	0.931034	0.897727	0.873563	0.944444	0.967213	0.952381	0.936508	0.966102	0.915254	0.976744	0.896552	0.921875	0.915254	0.846154	0.881356	0.967213	0.964912	0.983333	0.866667	0.898305	0.916667	0.551724	0.758621	0.551724	0.413793	0.724138	0.344828	0.758621	0.482759	0.689655	0.103448	0.62069	0.413793	0.689655
460	0.954545	0.965517	0.952941	0.931818	0.988372	0.988372	0.91954	0.852273	0.894118	0.876404	0.933333	0.885057	0.822222	0.852273	0.866667	0.862069	0.897727	0.862069	0.955556	1	0.952381	0.952381	0.983051	0.949153	0.94186	0.862069	0.921875	0.915254	0.846154	0.881356	0.983607	0.947368	0.95	0.883333	0.915254	0.9	0.62069	0.689655	0.655172	0.37931	0.724138	0.37931	0.793103	0.551724	0.758621	0.137931	0.689655	0.413793	0.586207
461	0.954545	0.977011	0.964706	0.920455	0.988372	0.976744	0.908046	0.840909	0.905882	0.88764	0.966667	0.885057	0.788889	0.818182	0.877778	0.931034	0.920455	0.873563	0.922222	1	0.952381	0.936508	0.949153	0.949153	0.976744	0.948276	0.90625	0.898305	0.892308	0.898305	0.983607	0.947368	0.933333	0.916667	0.932203	0.866667	0.551724	0.655172	0.482759	0.344828	0.724138	0.310345	0.689655	0.551724	0.793103	0.172414	0.689655	0.344828	0.482759
462	0.954545	0.977011	0.976471	0.909091	0.976744	0.976744	0.91954	0.806818	0.882353	0.88764	0.966667	0.885057	0.811111	0.795455	0.9	0.873563	0.943182	0.896552	0.911111	1	0.968254	0.936508	0.966102	0.949153	0.976744	0.896552	0.953125	0.898305	0.892308	0.898305	0.934426	0.964912	0.966667	0.933333	0.915254	0.933333	0.586207	0.724138	0.586207	0.37931	0.793103	0.448276	0.724138	0.551724	0.655172	0.0689655	0.758621	0.448276	0.62069
463	0.954545	0.965517	0.952941	0.920455	0.976744	1	0.931034	0.806818	0.905882	0.88764	0.9	0.885057	0.8	0.852273	0.866667	0.908046	0.931818	0.885057	0.911111	1	0.952381	0.936508	0.966102	0.949153	0.965116	0.913793	0.9375	0.932203	0.861538	0.898305	0.983607	0.912281	0.966667	0.916667	0.881356	0.95	0.689655	0.689655	0.62069	0.448276	0.689655	0.448276	0.62069	0.551724	0.724138	0.137931	0.724138	0.344828	0.62069
464	0.965909	0.965517	0.964706	0.931818	0.976744	1	0.931034	0.852273	0.882353	0.88764	0.9	0.885057	0.822222	0.852273	0.855556	0.91954	0.909091	0.896552	0.944444	1	0.984127	0.936508	0.966102	0.949153	0.953488	0.896552	0.953125	0.898305	0.892308	0.898305	0.967213	0.947368	0.966667	0.916667	0.898305	0.933333	0.551724	0.689655	0.517241	0.310345	0.689655	0.413793	0.586207	0.551724	0.689655	0.103448	0.62069	0.448276	0.655172
465	0.977273	0.977011	0.976471	0.931818	0.965116	0.988372	0.908046	0.852273	0.894118	0.865169	0.977778	0.896552	0.877778	0.818182	0.777778	0.931034	0.909091	0.896552	0.944444	1	0.904762	0.936508	0.949153	0.949153	0.965116	0.896552	0.9375	0.881356	0.907692	0.898305	0.983607	0.964912	0.966667	0.95	0.898305	0.933333	0.62069	0.793103	0.551724	0.413793	0.758621	0.37931	0.689655	0.551724	0.62069	0.103448	0.724138	0.413793	0.551724
466	0.977273	0.988506	0.964706	0.920455	0.965116	0.988372	0.942529	0.875	0.882353	0.88764	0.911111	0.885057	0.911111	0.852273	0.877778	0.91954	0.920455	0.862069	0.922222	1	0.984127	0.920635	0.983051	0.932203	0.953488	0.913793	0.890625	0.898305	0.861538	0.898305	0.983607	0.964912	0.983333	0.883333	0.898305	0.95	0.586207	0.758621	0.551724	0.310345	0.758621	0.413793	0.586207	0.551724	0.586207	0.103448	0.586207	0.482759	0.551724
467	0.965909	0.977011	0.964706	0.909091	0.976744	0.965116	0.91954	0.840909	0.905882	0.865169	0.977778	0.873563	0.888889	0.852273	0.866667	0.931034	0.931818	0.873563	0.955556	1	0.968254	0.936508	0.949153	0.949153	0.976744	0.913793	0.953125	0.881356	0.892308	0.898305	0.983607	0.947368	0.966667	0.883333	0.915254	0.883333	0.586207	0.724138	0.482759	0.310345	0.758621	0.413793	0.655172	0.551724	0.62069	0.103448	0.689655	0.37931	0.586207
468	0.977273	0.977011	0.941176	0.931818	0.965116	0.965116	0.931034	0.784091	0.882353	0.876404	0.955556	0.873563	0.866667	0.840909	0.9	0.91954	0.909091	0.873563	0.922222	1	0.920635	0.920635	0.966102	0.949153	0.953488	0.913793	0.890625	0.898305	0.830769	0.898305	0.983607	0.947368	0.95	0.883333	0.898305	0.933333	0.551724	0.689655	0.551724	0.413793	0.862069	0.482759	0.62069	0.517241	0.655172	0.0689655	0.62069	0.482759	0.517241
469	0.977273	0.977011	0.952941	0.909091	0.976744	0.988372	0.91954	0.784091	0.905882	0.876404	0.955556	0.896552	0.877778	0.840909	0.844444	0.931034	0.931818	0.862069	0.933333	0.983607	0.936508	0.920635	0.966102	0.932203	0.953488	0.913793	0.9375	0.915254	0.830769	0.898305	0.983607	0.947368	0.933333	0.866667	0.932203	0.916667	0.586207	0.62069	0.517241	0.37931	0.896552	0.551724	0.62069	0.517241	0.689655	0.137931	0.827586	0.448276	0.517241
470	0.954545	0.977011	0.964706	0.920455	0.976744	0.976744	0.942529	0.795455	0.905882	0.865169	0.944444	0.873563	0.9	0.840909	0.866667	0.91954	0.920455	0.896552	0.933333	1	0.968254	0.920635	0.966102	0.932203	0.953488	0.896552	0.921875	0.898305	0.861538	0.898305	0.983607	0.947368	0.966667	0.816667	0.915254	0.933333	0.551724	0.655172	0.517241	0.37931	0.862069	0.482759	0.551724	0.586207	0.724138	0.137931	0.62069	0.413793	0.586207
471	0.965909	0.988506	0.976471	0.931818	0.988372	0.988372	0.954023	0.840909	0.894118	0.865169	0.922222	0.896552	0.9	0.818182	0.877778	0.931034	0.920455	0.896552	0.944444	1	0.920635	0.936508	0.966102	0.966102	0.953488	0.913793	0.921875	0.881356	0.876923	0.932203	0.983607	0.947368	0.95	0.883333	0.898305	0.966667	0.517241	0.62069	0.551724	0.310345	0.827586	0.517241	0.551724	0.517241	0.586207	0.103448	0.724138	0.413793	0.517241
472	0.965909	0.977011	0.964706	0.920455	0.988372	0.976744	0.954023	0.840909	0.894118	0.876404	0.933333	0.896552	0.9	0.795455	0.888889	0.908046	0.931818	0.850575	0.9	1	0.952381	0.952381	0.966102	0.949153	0.953488	0.913793	0.9375	0.898305	0.861538	0.932203	0.983607	0.947368	0.966667	0.933333	0.915254	0.866667	0.517241	0.586207	0.413793	0.37931	0.655172	0.517241	0.482759	0.448276	0.551724	0.103448	0.551724	0.448276	0.586207
473	0.931818	0.977011	0.976471	0.920455	0.976744	0.976744	0.954023	0.784091	0.894118	0.876404	0.944444	0.896552	0.888889	0.784091	0.877778	0.931034	0.931818	0.873563	0.944444	1	0.984127	0.888889	0.966102	0.966102	0.976744	0.913793	0.953125	0.915254	0.923077	0.949153	0.967213	0.929825	0.966667	0.816667	0.949153	0.883333	0.482759	0.655172	0.413793	0.344828	0.689655	0.551724	0.482759	0.551724	0.586207	0.103448	0.689655	0.482759	0.62069
474	0.954545	0.977011	0.976471	0.920455	0.988372	0.976744	0.931034	0.829545	0.882353	0.88764	0.966667	0.885057	0.888889	0.840909	0.877778	0.908046	0.897727	0.873563	0.944444	1	0.984127	0.952381	0.949153	0.966102	0.976744	0.913793	0.90625	0.915254	0.830769	0.932203	0.983607	0.929825	0.933333	0.85	0.932203	0.866667	0.551724	0.758621	0.551724	0.37931	0.758621	0.551724	0.482759	0.551724	0.62069	0.103448	0.62069	0.37931	0.689655
475	0.943182	0.954023	0.964706	0.920455	1	0.988372	0.908046	0.795455	0.905882	0.876404	0.9	0.885057	0.9	0.829545	0.888889	0.908046	0.931818	0.83908	0.955556	1	0.984127	0.84127	0.966102	0.966102	0.965116	0.948276	0.921875	0.898305	0.861538	0.915254	0.967213	0.929825	0.95	0.85	0.898305	0.9	0.482759	0.655172	0.517241	0.344828	0.758621	0.482759	0.551724	0.517241	0.62069	0.103448	0.655172	0.37931	0.62069
476	0.943182	0.965517	0.964706	0.897727	0.976744	0.976744	0.931034	0.829545	0.870588	0.876404	0.9	0.885057	0.866667	0.840909	0.888889	0.931034	0.931818	0.885057	0.944444	1	0.984127	0.873016	0.966102	0.949153	0.988372	0.931034	0.9375	0.915254	0.923077	0.898305	0.983607	0.894737	0.966667	0.883333	0.898305	0.916667	0.413793	0.724138	0.586207	0.37931	0.758621	0.482759	0.517241	0.482759	0.724138	0.137931	0.724138	0.413793	0.62069
477	0.954545	0.977011	0.964706	0.920455	0.976744	0.988372	0.931034	0.829545	0.882353	0.876404	0.888889	0.873563	0.866667	0.840909	0.888889	0.896552	0.920455	0.850575	0.933333	1	0.984127	0.904762	0.949153	0.949153	0.953488	0.948276	0.953125	0.881356	0.876923	0.898305	0.967213	0.947368	0.916667	0.85	0.898305	0.9	0.448276	0.689655	0.448276	0.448276	0.724138	0.448276	0.517241	0.551724	0.655172	0.103448	0.862069	0.413793	0.62069
478	0.954545	0.977011	0.952941	0.920455	0.976744	0.976744	0.91954	0.784091	0.905882	0.876404	0.888889	0.873563	0.911111	0.784091	0.822222	0.873563	0.920455	0.850575	0.911111	1	0.968254	0.84127	0.966102	0.949153	0.965116	0.931034	0.9375	0.898305	0.892308	0.898305	0.983607	0.929825	0.966667	0.883333	0.898305	0.933333	0.482759	0.724138	0.482759	0.344828	0.827586	0.448276	0.482759	0.482759	0.758621	0.103448	0.655172	0.413793	0.655172
479	0.954545	0.977011	0.964706	0.931818	0.988372	0.988372	0.942529	0.795455	0.870588	0.865169	0.911111	0.885057	0.9	0.806818	0.9	0.873563	0.931818	0.83908	0.944444	0.983607	0.952381	0.857143	0.983051	0.949153	0.953488	0.948276	0.9375	0.881356	0.892308	0.898305	0.983607	0.929825	0.933333	0.95	0.915254	0.883333	0.517241	0.586207	0.482759	0.413793	0.793103	0.517241	0.517241	0.482759	0.62069	0.103448	0.724138	0.448276	0.655172
480	0.943182	0.988506	0.964706	0.920455	0.988372	0.976744	0.931034	0.806818	0.894118	0.876404	0.955556	0.896552	0.877778	0.818182	0.877778	0.873563	0.931818	0.850575	0.922222	1	0.968254	0.888889	0.966102	0.949153	0.953488	0.931034	0.9375	0.830508	0.907692	0.915254	0.983607	0.929825	0.983333	0.883333	0.898305	0.866667	0.448276	0.517241	0.551724	0.37931	0.724138	0.551724	0.517241	0.551724	0.655172	0.137931	0.689655	0.448276	0.62069
481	0.965909	0.977011	0.964706	0.920455	1	0.976744	0.908046	0.840909	0.894118	0.876404	0.933333	0.885057	0.866667	0.840909	0.9	0.91954	0.931818	0.850575	0.911111	1	0.952381	0.84127	1	0.949153	0.988372	0.931034	0.9375	0.864407	0.892308	0.898305	0.983607	0.912281	0.966667	0.933333	0.898305	0.866667	0.482759	0.551724	0.482759	0.344828	0.689655	0.517241	0.517241	0.448276	0.689655	0.137931	0.689655	0.413793	0.586207
482	0.954545	0.977011	0.976471	0.920455	1	0.965116	0.908046	0.818182	0.917647	0.876404	0.933333	0.885057	0.877778	0.875	0.9	0.862069	0.920455	0.885057	0.955556	1	0.968254	0.936508	0.966102	0.966102	0.965116	0.931034	0.96875	0.881356	0.876923	0.898305	0.983607	0.947368	0.966667	0.916667	0.898305	0.883333	0.482759	0.724138	0.517241	0.482759	0.724138	0.517241	0.586207	0.448276	0.689655	0.103448	0.758621	0.413793	0.586207
483	0.954545	0.977011	0.964706	0.886364	0.976744	0.976744	0.931034	0.761364	0.905882	0.898876	0.988889	0.908046	0.888889	0.840909	0.888889	0.896552	0.909091	0.873563	0.911111	1	0.968254	0.84127	0.949153	0.949153	0.976744	0.948276	0.96875	0.898305	0.892308	0.898305	0.983607	0.929825	0.95	0.9	0.898305	0.9	0.517241	0.793103	0.482759	0.310345	0.655172	0.482759	0.517241	0.310345	0.655172	0.137931	0.758621	0.37931	0.586207
484	0.965909	0.977011	0.964706	0.909091	0.976744	0.976744	0.91954	0.840909	0.905882	0.876404	0.966667	0.885057	0.888889	0.840909	0.911111	0.873563	0.920455	0.873563	0.922222	1	0.936508	0.84127	0.949153	0.932203	0.976744	0.896552	0.953125	0.898305	0.876923	0.898305	0.967213	0.947368	0.966667	0.933333	0.881356	0.883333	0.586207	0.62069	0.413793	0.344828	0.724138	0.551724	0.517241	0.482759	0.62069	0.103448	0.896552	0.413793	0.586207
485	0.931818	0.977011	0.964706	0.920455	0.965116	0.976744	0.91954	0.840909	0.882353	0.853933	0.966667	0.885057	0.888889	0.818182	0.877778	0.896552	0.920455	0.862069	0.922222	1	0.968254	0.904762	0.983051	0.915254	0.988372	0.913793	0.921875	0.881356	0.907692	0.932203	0.983607	0.929825	0.983333	0.916667	0.898305	0.85	0.551724	0.724138	0.482759	0.344828	0.689655	0.551724	0.517241	0.482759	0.655172	0.103448	0.827586	0.448276	0.586207
486	0.954545	0.977011	0.964706	0.897727	0.965116	0.976744	0.896552	0.875	0.905882	0.876404	0.922222	0.885057	0.888889	0.852273	0.877778	0.873563	0.909091	0.850575	0.933333	1	0.952381	0.873016	0.983051	0.949153	0.965116	0.931034	0.953125	0.881356	0.907692	0.898305	0.983607	0.947368	0.966667	0.883333	0.898305	0.866667	0.482759	0.655172	0.551724	0.37931	0.758621	0.586207	0.586207	0.448276	0.655172	0.206897	0.724138	0.413793	0.517241
487	0.965909	0.977011	0.952941	0.886364	0.988372	0.976744	0.91954	0.897727	0.905882	0.88764	0.966667	0.885057	0.866667	0.806818	0.9	0.862069	0.920455	0.873563	0.911111	1	0.952381	0.857143	0.983051	0.966102	0.976744	0.931034	0.9375	0.966102	0.907692	0.915254	0.983607	0.929825	0.983333	0.883333	0.881356	0.933333	0.413793	0.586207	0.62069	0.37931	0.689655	0.551724	0.517241	0.413793	0.655172	0.172414	0.62069	0.448276	0.655172
488	0.954545	0.988506	0.964706	0.886364	0.988372	0.965116	0.931034	0.840909	0.894118	0.820225	0.877778	0.896552	0.833333	0.852273	0.877778	0.862069	0.920455	0.885057	0.9	1	0.936508	0.888889	1	0.898305	0.988372	0.896552	0.90625	0.915254	0.892308	0.898305	0.983607	0.947368	0.95	0.883333	0.898305	0.9	0.413793	0.586207	0.551724	0.37931	0.758621	0.517241	0.517241	0.482759	0.62069	0.137931	0.827586	0.413793	0.551724
489	0.954545	0.988506	0.952941	0.886364	0.965116	0.976744	0.942529	0.863636	0.894118	0.831461	0.955556	0.885057	0.844444	0.863636	0.888889	0.873563	0.931818	0.850575	0.9	1	0.952381	0.825397	0.983051	0.932203	0.988372	0.913793	0.890625	0.830508	0.846154	0.898305	1	0.929825	0.966667	0.883333	0.898305	0.866667	0.413793	0.793103	0.551724	0.310345	0.689655	0.517241	0.482759	0.517241	0.689655	0.103448	0.896552	0.448276	0.62069
490	0.965909	0.977011	0.964706	0.886364	0.988372	0.976744	0.908046	0.795455	0.905882	0.820225	0.922222	0.885057	0.866667	0.852273	0.855556	0.885057	0.920455	0.885057	0.933333	0.983607	0.968254	0.84127	0.983051	0.949153	0.965116	0.87931	0.953125	0.847458	0.784615	0.898305	0.983607	0.912281	0.983333	0.883333	0.898305	0.95	0.448276	0.689655	0.551724	0.413793	0.655172	0.551724	0.517241	0.482759	0.655172	0.137931	0.896552	0.413793	0.655172
491	0.943182	0.965517	0.964706	0.909091	0.976744	0.988372	0.931034	0.840909	0.917647	0.831461	0.966667	0.896552	0.811111	0.829545	0.866667	0.885057	0.931818	0.873563	0.911111	1	0.936508	0.84127	1	0.949153	0.965116	0.913793	0.96875	0.881356	0.815385	0.881356	0.983607	0.929825	0.95	0.933333	0.881356	0.883333	0.37931	0.689655	0.655172	0.344828	0.689655	0.517241	0.724138	0.482759	0.62069	0.103448	0.793103	0.448276	0.586207
492	0.943182	0.965517	0.964706	0.909091	0.976744	0.976744	0.942529	0.840909	0.894118	0.865169	0.9	0.873563	0.822222	0.840909	0.822222	0.885057	0.920455	0.873563	0.911111	0.983607	0.936508	0.888889	0.949153	0.949153	0.965116	0.948276	0.921875	0.864407	0.815385	0.881356	1	0.929825	0.933333	0.816667	0.881356	0.883333	0.37931	0.689655	0.62069	0.37931	0.724138	0.586207	0.551724	0.413793	0.551724	0.103448	0.793103	0.37931	0.62069
493	0.954545	0.977011	0.964706	0.909091	0.976744	0.976744	0.965517	0.852273	0.882353	0.865169	0.933333	0.896552	0.866667	0.818182	0.888889	0.91954	0.909091	0.862069	0.933333	0.983607	0.952381	0.888889	1	0.949153	0.976744	0.948276	0.90625	0.881356	0.876923	0.898305	1	0.929825	0.966667	0.866667	0.898305	0.85	0.37931	0.758621	0.551724	0.37931	0.793103	0.586207	0.586207	0.448276	0.62069	0.0689655	0.724138	0.413793	0.62069
494	0.954545	0.977011	0.952941	0.931818	0.976744	0.988372	0.942529	0.818182	0.882353	0.865169	0.933333	0.885057	0.866667	0.840909	0.877778	0.91954	0.920455	0.873563	0.911111	1	0.920635	0.952381	0.966102	0.949153	0.976744	0.931034	0.953125	0.847458	0.892308	0.898305	0.967213	0.964912	0.966667	0.9	0.898305	0.916667	0.344828	0.758621	0.551724	0.344828	0.724138	0.482759	0.62069	0.448276	0.62069	0.103448	0.724138	0.482759	0.586207
495	0.977273	0.977011	0.964706	0.931818	1	0.988372	0.954023	0.818182	0.894118	0.865169	0.877778	0.885057	0.855556	0.806818	0.9	0.942529	0.920455	0.862069	0.944444	1	0.968254	0.968254	0.949153	0.949153	0.976744	0.931034	0.890625	0.830508	0.923077	0.915254	0.967213	0.964912	0.966667	0.866667	0.898305	0.883333	0.344828	0.655172	0.482759	0.37931	0.827586	0.482759	0.758621	0.413793	0.758621	0.103448	0.758621	0.413793	0.655172
496	0.965909	0.965517	0.964706	0.875	0.976744	0.976744	0.954023	0.818182	0.894118	0.876404	0.911111	0.885057	0.866667	0.806818	0.844444	0.873563	0.931818	0.885057	0.9	1	0.952381	0.920635	0.966102	0.932203	0.988372	0.931034	0.9375	0.830508	0.876923	0.898305	0.95082	0.947368	0.983333	0.883333	0.915254	0.883333	0.413793	0.655172	0.482759	0.344828	0.689655	0.482759	0.758621	0.413793	0.689655	0.103448	0.758621	0.448276	0.586207
497	0.954545	0.977011	0.964706	0.909091	0.988372	0.976744	0.942529	0.784091	0.905882	0.876404	0.933333	0.885057	0.833333	0.818182	0.833333	0.862069	0.920455	0.873563	0.933333	1	0.968254	0.920635	0.966102	0.949153	0.976744	0.931034	0.953125	0.898305	0.892308	0.898305	0.967213	0.912281	0.983333	0.933333	0.898305	0.866667	0.413793	0.758621	0.517241	0.241379	0.724138	0.517241	0.689655	0.413793	0.62069	0.103448	0.724138	0.482759	0.551724
498	0.943182	0.977011	0.964706	0.909091	0.988372	0.988372	0.954023	0.806818	0.894118	0.876404	0.911111	0.873563	0.877778	0.840909	0.833333	0.873563	0.897727	0.873563	0.922222	1	0.952381	0.936508	0.966102	0.949153	0.988372	0.896552	0.953125	0.847458	0.892308	0.898305	0.983607	0.947368	0.966667	0.883333	0.915254	0.916667	0.448276	0.689655	0.37931	0.37931	0.758621	0.482759	0.724138	0.482759	0.689655	0.137931	0.62069	0.413793	0.482759
499	0.965909	0.977011	0.964706	0.897727	0.976744	0.988372	0.942529	0.829545	0.905882	0.876404	0.933333	0.896552	0.888889	0.829545	0.877778	0.91954	0.897727	0.862069	0.922222	1	0.936508	0.84127	1	0.949153	0.976744	0.931034	0.9375	0.847458	0.846154	0.898305	0.967213	0.929825	0.983333	0.9	0.915254	0.883333	0.413793	0.724138	0.517241	0.37931	0.793103	0.482759	0.689655	0.448276	0.586207	0.103448	0.793103	0.448276	0.62069
500	0.954545	0.977011	0.976471	0.875	0.965116	0.988372	0.91954	0.795455	0.894118	0.865169	0.911111	0.885057	0.844444	0.852273	0.888889	0.873563	0.931818	0.873563	0.922222	1	0.984127	0.952381	0.983051	0.949153	0.976744	0.931034	0.96875	0.864407	0.846154	0.898305	0.967213	0.929825	0.966667	0.916667	0.915254	0.85	0.413793	0.724138	0.551724	0.37931	0.724138	0.448276	0.724138	0.448276	0.62069	0.103448	0.724138	0.413793	0.586207
[truncated: 5 more columns]

[truncated: 38 more sheets: Figure 3d, Figure 3e, Figure 3g, Figure 3h, Figure 4a, c, f, Figure 4e, h, Figure 5c, Figure 5e, Figure 5f, Figure 5g, Figure 5h, Figure 5i, Figure 6a-c, Supp. Fig. 1e, Supp. Fig. 2a-d, Supp. Fig. 3a, Supp. Fig 3b, Supp. Fig. 3c, Supp. Fig. 3d, Supp. Fig. 3f …]
